# Supplementary material for: Genome-Wide Transcriptome Analysis of Rice Seedlings after Seed Dressing with Paenibacillus yonginensis DCY84T and Silicon
Source: Int J Mol Sci. 2019 Nov 23;20(23):5883. doi: 10.3390/ijms20235883 (PMC6928808; doi:10.3390/ijms20235883)
Supplement: Supplementary file 1 [file ijms-20-05883-s001.zip]

Archive with 8 entries (8 files):
- Figure S1.pptx
- Table S1.xlsx
- Table S2.xlsx
- Table S3.xlsx
- Table S4.xlsx
- Table S5.xlsx
- Table S6.xlsx
- Table S7.xlsx
