# Supplementary material for: Genome-Wide Transcriptome Analysis of Rice Seedlings after Seed Dressing with Paenibacillus yonginensis DCY84T and Silicon
Source: Int J Mol Sci. 2019 Nov 23;20(23):5883. doi: 10.3390/ijms20235883 (PMC6928808; doi:10.3390/ijms20235883)
Supplement: Supplementary file 1 [file ijms-20-05883-s001.zip › Table S1.xlsx]

## Sheet: Sheet1
Table S1. Gene list and relating RNA-seq data of differentially expressed genes between control and DCY84T+Si treatment for three weeks.
Locus_id	Control_1	Control_2	Control_3	DCY84+Si_1	DCY84+Si_2	DCY84+Si_3	log2 Fold Change	p_value	padj
LOC_Os04g28980	0	0	0	5.25673	4.0953	4.7547	7.17016	9.91e-08	1.1e-06
LOC_Os07g06750	0	0	0	4.78012	4.2659	4.10834	6.78951	7.34e-07	7.21e-06
LOC_Os01g06320	0.936785	0	0	5.15988	4.5564	4.86606	6.3135	1.51e-06	1.41e-05
LOC_Os10g28170	0	0	0	4.06354	4.00178	3.80718	6.30703	1e-05	8.15e-05
LOC_Os01g73770	5.39717	4.48901	4.54909	10.8412	11.0744	10.6602	6.02313	2.48e-158	3.92e-155
LOC_Os08g34810	0	0	0.981394	4.13322	4.5564	4.86606	5.95988	9.57e-06	7.79e-05
LOC_Os03g53030	0	0	0.981394	4.86449	4.00178	4.50232	5.9161	1.27e-05	0.000101112
LOC_Os06g13910	1.90411	0	0.981394	6.12253	6.36695	6.32324	5.85209	4.45e-13	8.6e-12
LOC_Os09g08700	0	0	0	0.869783	4.00178	4.01477	5.79992	0.000640506	0.00357392
LOC_Os01g28800	0	0	0	3.65345	2.89473	3.42609	5.65417	0.000303816	0.00183407
LOC_Os03g04780	0	0	0	3.33646	3.08914	3.56461	5.63302	0.000309986	0.00186463
LOC_Os01g66270	1.50004	0	0	4.73601	5.30823	4.81146	5.52881	2.4e-06	2.16e-05
LOC_Os05g07010	3.46687	3.86304	2.29204	8.59764	8.71589	8.42782	5.40923	5.96e-57	9.6e-55
LOC_Os10g01310	0	0	0	0.869783	3.79432	3.42609	5.39594	0.00236026	0.0111805
LOC_Os04g46384	1.90411	2.46388	0.981394	6.88861	7.06643	6.28367	5.3516	2.51e-18	7.12e-17
LOC_Os05g50140	0	0	0	3.74533	2.89473	2.08732	5.33071	0.001624	0.00809473
LOC_Os10g26010	0.936785	2.73254	3.87196	7.83625	7.85587	8.35809	5.28465	1.5e-11	2.54e-10
LOC_Os01g47670	1.50004	1.09034	2.77531	6.74019	6.93346	6.89564	5.26664	1.9e-20	6.02e-19
LOC_Os04g37640	0	0	0	2.92962	3.08914	2.90672	5.22082	0.00172009	0.00852002
LOC_Os02g30910	0.936785	0	0	3.21317	2.40364	4.81146	5.19692	0.000682947	0.00378717
LOC_Os02g15390	0	0	0	0.869783	3.26043	3.56461	5.18311	0.00440756	0.0191645
LOC_Os08g35330	0	0	0	0.869783	3.79432	2.68166	5.10125	0.00604954	0.0251497
LOC_Os01g38520	0	0	0	2.57636	3.41353	2.41488	5.09606	0.00314362	0.0143263
LOC_Os06g46470	0	1.09034	0	4.06354	3.08914	3.80718	5.07708	0.000538431	0.0030544
LOC_Os03g45850	0	0	0	2.92962	0	3.69099	5.06729	0.0114833	0.0430379
LOC_Os08g07080	0	0	0	2.76378	2.89473	2.68166	4.99582	0.00397889	0.0175906
LOC_Os06g04670	0.936785	0	0	3.07835	3.41353	4.19622	4.99267	0.000787855	0.00429457
LOC_Os06g44010	7.57176	7.50525	7.49413	12.5536	12.6092	12.3204	4.98261	0	0
LOC_Os05g42100	0	0	0	1.79998	3.90177	1.05879	4.97872	0.00937691	0.0365169
LOC_Os09g07180	0	0	0	2.92962	2.66998	2.68166	4.97813	0.00427793	0.0186914
LOC_Os09g20750	1.50004	0	0	3.65345	4.85269	4.56967	4.97796	7e-05	0.000487325
LOC_Os07g05830	4.78207	4.75343	4.91797	9.90057	9.68627	9.64261	4.97762	6.23e-117	4.79e-114
LOC_Os04g50940	5.08378	4.8126	4.71884	9.88929	9.89411	9.61697	4.96871	1.03e-116	7.69e-114
LOC_Os10g38234	0	0	0	2.36091	3.26043	2.41488	4.94265	0.00527649	0.0223398
LOC_Os10g25950	2.88749	2.95893	3.42542	7.35751	7.52713	8.47689	4.93222	1.27e-29	6.65e-28
LOC_Os05g16430	1.50004	0	0	2.57636	3.08914	5.5722	4.91572	0.000501748	0.00286747
LOC_Os02g36320	0	1.09034	0	2.36091	4.34419	3.10137	4.84008	0.00189619	0.00927952
LOC_Os06g43304	0	0	0	1.79998	3.55193	1.66283	4.79075	0.0116373	0.0435483
LOC_Os07g15580	0	0	0	2.36091	2.66998	2.68166	4.75096	0.00902602	0.0353956
LOC_Os10g39380	0.936785	0	0	2.36091	2.40364	4.35737	4.68823	0.00365586	0.0163478
LOC_Os12g16260	1.50004	0	0.981394	5.22516	4.7981	3.69099	4.67651	1.28e-05	0.000101393
LOC_Os07g33040	0	0	0	2.10754	2.40364	2.90672	4.66751	0.012132	0.0450239
LOC_Os10g42880	0	1.09034	0	1.40859	4.00178	3.56461	4.66352	0.00421195	0.0184405
LOC_Os05g18780	0	0	0.981394	3.07835	3.08914	3.69099	4.63784	0.00254095	0.0119418
LOC_Os03g13310	1.50004	0	0	3.45004	4.00178	4.56967	4.59873	0.000400414	0.00234717
LOC_Os01g09900	1.50004	0	1.5601	4.73601	5.26863	4.91868	4.54567	5.28e-07	5.28e-06
LOC_Os11g02530	3.78655	2.46388	3.28826	7.54815	7.75916	7.74408	4.52286	4.01e-35	2.74e-33
LOC_Os08g37710	0.936785	1.7042	0	4.32409	4.2659	5.0659	4.52158	1.62e-05	0.000126801
LOC_Os01g51690	2.47801	4.48901	2.29204	7.98029	7.9465	7.27438	4.49911	1.86e-24	7.36e-23
LOC_Os06g15170	0.936785	0	0	3.33646	2.66998	3.42609	4.49294	0.00422831	0.0185013
LOC_Os01g33360	1.90411	2.13348	0.981394	5.51346	5.45659	6.158	4.49156	1.41e-10	2.16e-09
LOC_Os01g60490	4.51993	4.0712	4.8707	8.73565	9.17271	8.88652	4.4669	3.68e-66	8.45e-64
LOC_Os07g45370	0	0	0.981394	2.10754	3.67821	3.27285	4.45489	0.005605	0.0235822
LOC_Os07g02120	0.936785	0	0	3.07835	3.55193	2.68166	4.4525	0.00484931	0.0207863
LOC_Os08g15450	0	2.13348	0.981394	4.82292	5.22791	4.63402	4.42495	1.5e-06	1.4e-05
LOC_Os01g61960	0	0	0.981394	2.76378	3.67821	2.68166	4.41315	0.00573719	0.0240556
LOC_Os04g37430	8.91259	8.31944	8.69734	12.8535	13.0338	13.2328	4.38536	2.02e-172	4.53e-169
LOC_Os12g25660	6.4267	5.90016	5.9855	10.3212	10.3751	10.6974	4.36254	7.94e-122	7.38e-119
LOC_Os11g04470	0.936785	1.09034	0.981394	4.69051	4.0953	4.43166	4.3617	3.16e-05	0.000235067
LOC_Os08g36920	7.77813	8.08756	7.87559	12.2906	12.3517	12.1261	4.34894	1.25e-252	1.12e-248
LOC_Os01g06280	2.69723	1.7042	3.42542	6.25347	6.86872	7.39998	4.33027	1.36e-17	3.66e-16
LOC_Os02g17080	1.90411	1.09034	2.29204	5.90074	5.00505	6.04421	4.28936	5.48e-10	7.89e-09
LOC_Os08g16940	0	1.09034	0	3.45004	2.89473	2.41488	4.27248	0.00864409	0.0341123
LOC_Os01g70340	0	1.09034	0	2.92962	3.26043	2.68166	4.25836	0.00832775	0.0330433
LOC_Os07g31530	1.50004	0	0	3.74533	3.26043	4.10834	4.2514	0.00158159	0.00791857
LOC_Os05g12030	1.50004	0	0	2.76378	3.55193	4.43166	4.24136	0.00223271	0.0106778
LOC_Os07g34280	0	1.09034	1.5601	4.59496	4.34419	3.9147	4.23337	8.63e-05	0.000589848
LOC_Os01g09990	3.05555	2.73254	2.96728	6.81631	7.12305	6.93448	4.21928	3.4e-23	1.25e-21
LOC_Os04g10590	1.50004	1.7042	1.972	5.43285	5.52542	5.43444	4.21049	1.74e-09	2.36e-08
LOC_Os05g35760	0.936785	0	0	1.79998	2.89473	3.56461	4.18622	0.0127746	0.0470003
LOC_Os02g35347	0.936785	1.09034	0	3.33646	4.41845	2.90672	4.16057	0.00207364	0.0100401
LOC_Os02g16280	0.936785	0	0	2.57636	3.41353	2.41488	4.13381	0.0129045	0.047407
LOC_Os09g37780	0.936785	1.09034	0.981394	3.55533	4.18312	4.69562	4.13128	0.000155653	0.00100431
LOC_Os02g51900	1.50004	1.09034	0	4.13322	3.08914	4.86606	4.12917	0.000312779	0.00187975
LOC_Os09g39750	0.936785	0	0	2.76378	2.89473	2.90672	4.1188	0.0122744	0.0454646
LOC_Os07g04040	0.936785	0	0	2.76378	3.08914	2.68166	4.11815	0.0124646	0.0460865
LOC_Os01g48670	3.46687	2.13348	2.96728	7.0047	7.03137	6.69909	4.11737	2.01e-21	6.69e-20
LOC_Os01g70600	2.21941	1.09034	2.29204	5.88062	5.68435	5.50496	4.10212	1.42e-10	2.18e-09
LOC_Os11g03740	0.936785	1.09034	0	3.55533	4.18312	2.90672	4.09951	0.00229908	0.0109407
LOC_Os01g14630	4.63056	4.48901	3.77261	8.03592	8.65959	8.30966	4.08158	2.01e-42	1.95e-40
LOC_Os11g05380	8.3828	8.33465	8.35498	12.3956	12.3989	12.4984	4.07767	0	0
LOC_Os06g03670	7.77813	7.33408	7.61379	11.628	11.7511	11.5829	4.07074	5.01e-195	1.69e-191
LOC_Os07g39860	4.82923	4.75343	4.71884	8.8173	8.96231	8.52859	4.06225	9.07e-62	1.73e-59
LOC_Os06g49710	1.50004	1.7042	1.5601	5.28761	5.38432	4.43166	4.05274	3.21e-07	3.32e-06
LOC_Os12g27850	0.936785	0	0.981394	3.99032	3.41353	3.10137	4.03476	0.00286471	0.0132505
LOC_Os09g28780	0	0	1.5601	3.21317	4.18312	2.90672	4.0046	0.00436373	0.0189989
LOC_Os08g38040	0	0	1.972	4.06354	4.62073	3.10137	3.97886	0.000862788	0.00465774
LOC_Os04g23550	8.29733	8.56288	8.57735	12.4077	12.5751	12.2905	3.94975	6.54e-206	2.93e-202
LOC_Os02g33000	7.93187	7.98841	7.9227	11.9725	11.9563	11.7226	3.94671	7.16e-219	3.85e-215
LOC_Os03g40600	2.21941	1.7042	1.972	5.31786	5.8545	5.36029	3.92235	2e-09	2.7e-08
LOC_Os10g25230	6.80252	6.58281	6.85768	10.6033	10.8344	10.3319	3.86118	3.73e-110	2.18e-107
LOC_Os03g19920	7.31439	6.66538	6.74425	10.6397	10.6722	11.0017	3.84699	7.54e-97	3.33e-94
LOC_Os04g42590	1.50004	1.09034	0.981394	3.45004	4.7981	4.43166	3.84242	0.000129003	0.000848019
LOC_Os07g39190	2.88749	2.73254	0.981394	5.90074	6.16606	5.75692	3.81377	2.36e-11	3.92e-10
LOC_Os01g41800	2.69723	1.7042	2.29204	4.9442	5.8545	6.34263	3.80878	1.88e-09	2.55e-08
LOC_Os08g08690	2.69723	2.95893	4.13458	6.93812	7.18817	7.08018	3.7916	3.8e-21	1.25e-19
LOC_Os12g05440	8.61582	8.18034	8.37628	12.0582	12.1869	12.31	3.78757	4.91e-170	8.8e-167
LOC_Os01g25688	1.50004	1.09034	0.981394	4.32409	2.89473	4.91868	3.7843	0.00030566	0.00184355
LOC_Os02g56380	7.75389	7.50525	7.92848	11.5816	11.5365	11.4058	3.77341	1.38e-170	2.86e-167
LOC_Os10g38278	0.936785	0	0.981394	3.74533	1.05161	3.80718	3.76168	0.0130438	0.0478404
LOC_Os09g37080	7.17531	6.5997	7.13273	10.5414	10.7307	10.8372	3.71921	3.38e-110	2.02e-107
LOC_Os01g01870	7.18441	7.70585	7.38062	11.0577	11.2492	11.0918	3.70908	4.32e-136	5.54e-133
LOC_Os02g42720	1.90411	0	0	2.10754	4.90528	2.68166	3.70125	0.00767022	0.0308575
LOC_Os02g38392	7.40278	6.68134	7.33781	10.7211	10.8496	10.9971	3.68672	1.94e-98	9e-96
LOC_Os01g52880	0.936785	2.13348	0	4.59496	3.90177	4.01477	3.6819	0.000318683	0.00191181
LOC_Os02g54050	3.78655	3.15457	2.77531	6.76236	6.47529	7.18055	3.66319	9.16e-18	2.5e-16
LOC_Os01g52900	0.936785	2.13348	1.972	4.69051	4.7981	5.28213	3.66166	1.75e-06	1.61e-05
LOC_Os12g01410	0.936785	0	1.972	4.19968	4.41845	3.69099	3.65467	0.000408351	0.0023885
LOC_Os05g46750	5.65449	5.38034	4.91797	9.09778	8.92458	8.82583	3.63595	6.05e-60	1.08e-57
LOC_Os08g37680	0.936785	0	1.5601	3.91319	3.79432	3.42609	3.63581	0.00188968	0.00924934
LOC_Os02g17090	4.04809	2.73254	3.13668	6.82686	6.36695	7.43652	3.63356	6.81e-16	1.62e-14
LOC_Os09g09830	1.90411	0	0	2.76378	4.00178	4.01477	3.62369	0.00410975	0.0180534
LOC_Os09g29310	5.62806	5.66354	5.45524	9.27778	9.48066	8.65415	3.6228	4.95e-49	6e-47
LOC_Os05g36930	2.88749	0	2.29204	5.1261	5.52542	5.75692	3.61795	5.12e-08	5.91e-07
LOC_Os08g34780	1.50004	1.09034	1.972	4.26323	5.49141	3.56461	3.61428	6.83e-05	0.00047638
LOC_Os04g43800	6.75446	6.19519	6.82085	10.1945	10.3421	10.1067	3.60676	2.27e-96	9.69e-94
LOC_Os10g01240	0.936785	1.7042	1.972	5.15988	3.79432	4.69562	3.59596	3.23e-05	0.000239686
LOC_Os02g38890	1.90411	1.7042	1.972	5.01974	5.65393	4.01477	3.591	3.47e-06	3.05e-05
LOC_Os08g04800	5.68044	5.75688	5.82118	9.31199	9.36337	9.27244	3.58813	8.49e-87	3.01e-84
LOC_Os01g20206	4.91916	4.165	4.05224	7.44916	7.67835	8.53281	3.58299	2.89e-23	1.07e-21
LOC_Os12g04690	6.24734	5.29992	6.07162	9.17828	9.46542	9.77514	3.57509	1.02e-51	1.34e-49
LOC_Os12g05990	1.90411	0	0	3.07835	2.89473	4.43166	3.56721	0.00605197	0.0251559
LOC_Os08g35240	3.05555	3.86304	2.96728	7.22016	6.42213	6.48899	3.56594	8.1e-16	1.9e-14
LOC_Os01g19420	1.90411	1.09034	0	4.13322	4.0953	3.9147	3.56474	0.000582532	0.0032804
LOC_Os02g06990	1.50004	0	1.972	4.38248	4.18312	4.43166	3.55055	0.000130289	0.000855225
LOC_Os10g28160	2.21941	1.7042	0	5.43285	3.79432	3.9147	3.54833	0.000183825	0.00116899
LOC_Os02g17400	2.21941	0	2.77531	4.9442	5.74333	5.0659	3.5471	5.48e-07	5.48e-06
LOC_Os05g34730	1.50004	2.73254	2.29204	5.73133	5.26863	5.32174	3.53764	1.73e-08	2.11e-07
LOC_Os02g15500	0.936785	1.7042	2.29204	4.86449	4.7981	4.7547	3.52908	5.31e-06	4.51e-05
LOC_Os06g42130	0	1.09034	0.981394	3.21317	3.26043	2.90672	3.52661	0.0127626	0.0469692
LOC_Os02g10550	3.34235	3.32682	4.48776	7.1293	7.00751	7.54091	3.50392	1.85e-20	5.86e-19
LOC_Os09g36500	2.47801	0	0.981394	4.26323	5.42091	2.68166	3.50198	0.000793898	0.00432489
LOC_Os08g23130	1.50004	1.09034	2.55382	4.78012	5.45659	4.43166	3.50174	5.41e-06	4.59e-05
LOC_Os09g22530	2.21941	1.7042	0	4.32409	4.2659	4.96944	3.50117	6.87e-05	0.00047875
LOC_Os07g38410	1.50004	1.09034	0	4.26323	3.41353	2.68166	3.49217	0.0048361	0.0207403
LOC_Os07g14820	0	1.09034	1.5601	3.55533	2.89473	4.10834	3.46585	0.00432014	0.0188483
LOC_Os06g48290	0	1.7042	1.972	4.78012	3.67821	4.19622	3.46422	0.000332724	0.00198807
LOC_Os11g44210	1.50004	1.7042	0	4.49263	4.00178	3.10137	3.46262	0.00130003	0.00667912
LOC_Os10g23900	6.15781	4.55979	5.5483	8.49551	8.99301	9.37013	3.44687	5.69e-28	2.78e-26
LOC_Os01g48660	7.50798	7.12822	6.99626	10.6976	10.6693	10.5705	3.4245	5.51e-111	3.45e-108
LOC_Os08g10020	1.50004	1.09034	0	2.36091	3.79432	4.01477	3.42255	0.00637514	0.0263084
LOC_Os09g36320	7.93187	7.82559	7.7309	11.142	11.2345	11.362	3.42178	2.36e-157	3.35e-154
LOC_Os03g47280	5.04435	4.55979	5.45524	8.23921	8.6786	8.42328	3.42068	3.59e-40	3.09e-38
LOC_Os04g48850	4.91916	4.0712	4.91797	7.89761	7.90189	8.31458	3.39853	7.13e-33	4.32e-31
LOC_Os04g46410	1.50004	3.32682	3.42542	6.17304	6.2498	6.06769	3.39233	1.33e-11	2.27e-10
LOC_Os01g40260	4.91916	4.0712	4.60792	7.92242	7.86253	7.99133	3.39065	3.98e-35	2.72e-33
LOC_Os05g31970	0.936785	1.7042	0.981394	3.33646	4.41845	3.80718	3.38668	0.00121781	0.00632801
LOC_Os11g01390	2.69723	3.6197	3.6659	6.18948	6.42213	7.1031	3.37545	8.05e-14	1.66e-12
LOC_Os01g50350	4.26942	3.32682	3.55067	7.08602	7.35818	6.63764	3.36376	2.41e-18	6.83e-17
LOC_Os12g23700	5.82705	5.97976	6.07162	9.32321	9.32768	9.24179	3.35836	1.48e-79	4.43e-77
LOC_Os02g57360	0	1.09034	1.5601	3.21317	3.90177	3.27285	3.34852	0.0060058	0.0250104
LOC_Os08g35600	6.75446	6.26039	6.69082	9.85232	10.0999	9.81038	3.34811	1.45e-81	4.59e-79
LOC_Os08g28710	9.7822	9.42776	9.60645	12.8305	12.9683	13.0656	3.34545	3.93e-161	6.6e-158
LOC_Os03g51660	0.936785	0	1.5601	2.36091	2.66998	4.43166	3.34332	0.0113054	0.0425133
LOC_Os02g06160	2.88749	3.15457	2.29204	4.9049	4.95603	6.97231	3.33801	5.89e-07	5.86e-06
LOC_Os06g33120	1.90411	0	0	2.92962	2.89473	4.10834	3.33544	0.012162	0.0451103
LOC_Os06g29110	3.78655	3.32682	3.6659	6.74019	7.15598	6.55695	3.33343	9.54e-18	2.6e-16
LOC_Os01g64360	8.18398	8.55857	8.41386	11.7632	11.8708	11.475	3.32512	1.73e-113	1.14e-110
LOC_Os03g08520	7.52955	7.75946	7.48631	10.9729	11.0794	10.5705	3.30289	2.09e-89	8.14e-87
LOC_Os04g38600	3.20607	2.46388	2.29204	6.17304	5.71414	5.43444	3.29664	1.63e-09	2.23e-08
LOC_Os08g34790	8.97158	8.1577	8.84832	11.8195	11.8126	12.2939	3.29309	1.69e-62	3.3e-60
LOC_Os08g17500	8.21538	8.02013	7.75062	11.237	11.3983	11.2465	3.29193	7.96e-122	7.38e-119
LOC_Os02g46100	6.2646	6.51317	6.05057	9.65027	10.0037	8.75163	3.28913	5.83e-33	3.55e-31
LOC_Os02g54640	6.57241	6.03049	6.37238	9.6248	9.56482	9.66781	3.28489	2.18e-80	6.65e-78
LOC_Os06g44020	2.21941	1.7042	1.5601	4.9442	4.95603	4.19622	3.28358	1.79e-05	0.000139352
LOC_Os03g08310	8.80169	8.72951	8.7732	12.0262	12.0574	12.0401	3.27505	2.19e-228	1.47e-224
LOC_Os09g26490	4.19935	2.46388	3.96491	6.83734	7.1119	6.80071	3.27476	8.39e-17	2.16e-15
LOC_Os03g32230	7.95863	7.91606	8.09196	11.234	11.2788	11.2701	3.27421	1.49e-173	3.65e-170
LOC_Os02g44230	8.60908	7.85403	8.69734	11.3451	11.3096	12.2254	3.26219	4.36e-16	1.05e-14
LOC_Os10g08220	0	0	2.55382	3.55533	4.74136	3.56461	3.25583	0.00337301	0.0152068
LOC_Os07g37730	5.91711	5.63103	5.63571	8.95596	8.91499	9.02795	3.25216	8.93e-64	1.79e-61
LOC_Os09g35940	3.05555	3.6197	2.29204	6.54948	5.52542	6.20112	3.24825	2.44e-10	3.63e-09
LOC_Os04g10569	4.68285	5.07674	5.09291	8.24709	8.27102	7.94135	3.24711	7.8e-38	6.07e-36
LOC_Os03g45790	0.936785	2.46388	0	4.19968	4.74136	2.68166	3.22635	0.00276557	0.0128538
LOC_Os11g47700	2.21941	2.73254	3.77261	5.83952	6.55975	5.84111	3.22582	5.42e-10	7.81e-09
LOC_Os05g03840	4.26942	4.33608	4.4237	7.67037	7.63228	7.1368	3.22239	4.94e-25	2.02e-23
LOC_Os09g31990	2.88749	2.73254	3.6659	6.79497	5.14285	6.28367	3.21879	3.52e-09	4.64e-08
LOC_Os09g31120	9.04333	8.48772	8.9022	11.9134	12.0399	12.1607	3.21179	2.14e-104	1.13e-101
LOC_Os12g18960	1.50004	0	0.981394	2.92962	3.79432	3.10137	3.20484	0.0112896	0.0424683
LOC_Os02g55970	7.9849	7.32394	7.96832	10.7169	10.825	11.3271	3.19346	1.32e-56	2.08e-54
LOC_Os11g29290	8.56797	8.00753	8.37205	11.4	11.5298	11.6393	3.1924	4.81e-101	2.35e-98
LOC_Os05g50770	3.05555	3.15457	3.42542	6.18948	6.40397	6.20112	3.19188	2.41e-13	4.77e-12
LOC_Os06g36570	0.936785	0	2.55382	3.91319	4.95603	3.42609	3.18689	0.00148982	0.00752209
LOC_Os04g33150	1.90411	0	1.972	4.13322	3.90177	4.56967	3.17998	0.00052042	0.00296285
LOC_Os02g50110	6.21219	5.07674	5.21147	8.60072	8.80164	8.85649	3.17531	2.28e-33	1.42e-31
LOC_Os11g08200	2.88749	2.46388	2.96728	5.68568	5.74333	5.89463	3.17357	5.73e-10	8.24e-09
LOC_Os09g12630	3.68766	2.13348	2.29204	5.68568	6.55975	5.01848	3.16394	2.06e-07	2.18e-06
LOC_Os03g55800	9.84091	9.67896	9.66303	12.8425	12.9779	12.8374	3.15832	4.22e-196	1.62e-192
LOC_Os01g66860	7.10039	6.26039	7.06085	9.57715	9.74336	10.4793	3.13868	2.06e-34	1.35e-32
LOC_Os04g10690	2.47801	0	2.77531	5.05607	4.34419	5.43444	3.12863	2.49e-05	0.000189223
LOC_Os06g13180	8.19752	7.95597	8.03415	11.2345	11.3004	11.0244	3.12791	1.69e-121	1.52e-118
LOC_Os08g32560	0	2.13348	1.5601	4.59496	4.18312	2.41488	3.12398	0.00392623	0.0173951
LOC_Os05g33370	0.936785	1.09034	1.972	3.8317	3.55193	4.35737	3.12233	0.00149833	0.00756075
LOC_Os03g15070	1.50004	1.7042	1.5601	3.74533	4.00178	4.69562	3.11763	0.000489057	0.00280267
LOC_Os03g15420	2.88749	0	0.981394	4.38248	4.90528	4.19622	3.10216	0.000473355	0.00272313
LOC_Os09g31450	2.21941	1.7042	0.981394	4.43861	4.68231	3.9147	3.09803	0.000244237	0.00150964
LOC_Os01g16920	0.936785	1.09034	1.5601	3.21317	3.41353	4.10834	3.09133	0.00456134	0.0197252
LOC_Os05g39720	7.71047	7.24022	7.61379	10.4194	10.5962	10.826	3.09025	3.69e-78	1.04e-75
LOC_Os04g46210	0.936785	1.09034	2.55382	4.78012	4.5564	3.42609	3.0829	0.000636571	0.00355492
LOC_Os04g28360	3.05555	0	2.55382	4.82292	4.0953	5.97135	3.06519	9.1e-05	0.000617683
LOC_Os11g05614	4.1257	4.33608	3.77261	6.92835	7.07793	7.20193	3.05914	3.45e-20	1.08e-18
LOC_Os08g04540	7.22905	5.25796	6.40592	9.20279	9.41189	9.94647	3.05799	6.06e-08	6.91e-07
LOC_Os09g25060	4.33624	4.41457	4.91797	7.64077	7.30044	7.77295	3.05767	1.47e-24	5.86e-23
LOC_Os07g36560	3.58148	1.7042	3.77261	5.81852	6.12229	6.60591	3.05717	1.04e-09	1.44e-08
LOC_Os04g47150	1.90411	1.09034	2.29204	4.73601	4.48908	4.27904	3.05423	0.000106451	0.000713365
LOC_Os08g31070	6.51588	6.77357	6.43871	9.67677	9.73974	9.40513	3.04937	1.63e-67	3.92e-65
LOC_Os06g12150	8.59209	8.60533	8.43433	11.5481	11.6817	11.4523	3.02162	1.7e-138	2.29e-135
LOC_Os09g22460	3.05555	3.86304	2.29204	5.88062	6.05405	6.20112	3.00954	5.06e-10	7.33e-09
LOC_Os01g55320	5.23152	5.38034	5.38969	8.07629	8.24064	8.5744	3.0084	1.19e-35	8.37e-34
LOC_Os06g47120	2.69723	1.7042	2.77531	4.5447	5.00505	5.86812	2.99986	5.72e-06	4.83e-05
LOC_Os12g39310	10.3874	10.1162	10.2834	13.1974	13.2717	13.3262	2.99947	2.48e-170	4.77e-167
LOC_Os11g12420	1.50004	2.13348	0	3.07835	4.2659	4.01477	2.99899	0.00398715	0.0176184
LOC_Os11g12320	6.24734	4.86944	6.05057	8.56964	8.8223	9.0369	2.99345	9.09e-28	4.38e-26
LOC_Os05g08890	3.05555	1.09034	1.5601	3.91319	5.30823	5.0659	2.98795	0.000130002	0.000853964
LOC_Os06g10210	8.79576	8.44161	8.60289	11.5171	11.5933	11.6722	2.97535	2.58e-124	2.67e-121
LOC_Os08g14210	2.88749	2.13348	1.5601	4.73601	5.22791	5.01848	2.97436	8.24e-06	6.78e-05
LOC_Os06g10850	6.91609	6.95522	6.82085	9.93513	10.0772	9.50314	2.97171	1.82e-58	3.14e-56
LOC_Os07g41310	6.06235	6.0795	5.8939	9.01483	9.06702	8.79801	2.97145	7.74e-55	1.15e-52
LOC_Os06g43780	6.95913	6.6164	6.63534	9.65916	9.76665	9.69257	2.96794	4.91e-77	1.36e-74
LOC_Os02g08270	9.56083	9.10871	9.49593	12.2634	12.4789	12.3537	2.96613	2.68e-105	1.47e-102
LOC_Os08g04890	4.4001	3.97087	4.66444	7.22814	7.19875	7.41836	2.96336	8.39e-22	2.87e-20
LOC_Os11g06100	2.88749	1.7042	2.29204	4.98246	4.34419	5.66752	2.9626	1.48e-05	0.000116358
LOC_Os12g14650	1.90411	0	0.981394	2.92962	3.90177	3.42609	2.95975	0.0114256	0.0428816
LOC_Os02g11859	9.10212	9.00472	8.96824	12.0022	12.1892	11.7077	2.95578	2.26e-98	1.03e-95
LOC_Os04g48220	0	1.09034	2.55382	4.19968	4.00178	3.9147	2.95524	0.0026126	0.0122406
LOC_Os05g39590	0.936785	2.46388	1.972	4.32409	4.90528	4.01477	2.9546	0.000290979	0.00176769
LOC_Os05g39600	2.47801	2.13348	0.981394	4.73601	4.00178	4.81146	2.9213	0.000191387	0.00121278
LOC_Os02g49920	4.78207	3.48068	5.05112	7.17131	7.3296	7.82211	2.92097	2.25e-16	5.58e-15
LOC_Os03g37960	1.50004	1.09034	2.29204	3.65345	5.18601	2.68166	2.91586	0.00318653	0.0144997
LOC_Os01g58310	5.57371	5.81591	5.87007	8.74124	8.79468	8.36759	2.91485	1.22e-40	1.08e-38
LOC_Os11g04300	3.34235	3.32682	3.13668	5.81852	6.47529	5.72773	2.90982	6.91e-10	9.86e-09
LOC_Os09g31462	1.50004	1.09034	0.981394	3.21317	3.79432	3.27285	2.90554	0.00901168	0.0353629
LOC_Os02g15290	3.46687	3.6197	4.28637	6.13956	7.05484	6.62186	2.90129	2.91e-12	5.24e-11
LOC_Os11g44200	2.21941	0	1.5601	4.19968	3.26043	4.19622	2.89786	0.00339375	0.0152824
LOC_Os07g47960	7.63948	6.99408	7.24819	9.86261	10.1994	10.5075	2.89782	5.05e-46	5.43e-44
LOC_Os06g14670	4.26942	4.33608	4.71884	7.35022	7.37692	7.12565	2.89096	1.32e-21	4.43e-20
LOC_Os03g09070	7.56481	6.90172	7.66317	10.1636	10.1808	10.5299	2.88957	1.62e-50	2.05e-48
LOC_Os04g34230	6.84903	7.17407	6.97407	10.003	10.0613	9.50529	2.88551	5.49e-53	7.45e-51
LOC_Os06g19360	0.936785	1.7042	1.972	4.26323	3.55193	4.01477	2.87435	0.00194882	0.00950173
LOC_Os01g63810	3.78655	2.46388	3.6659	6.25347	6.16606	6.13595	2.8675	8.61e-11	1.35e-09
LOC_Os01g49160	8.60231	8.47862	8.68715	11.3192	11.4628	11.5793	2.86739	8.97e-118	7.31e-115
LOC_Os10g34770	2.69723	2.95893	1.972	5.09151	4.95603	5.5722	2.86331	2.15e-06	1.95e-05
LOC_Os12g01400	4.46126	3.15457	3.96491	6.51073	6.67026	7.04511	2.86214	2.16e-13	4.29e-12
LOC_Os04g56560	8.41019	6.54841	7.47845	10.3662	10.4401	10.7464	2.85903	5.46e-08	6.28e-07
LOC_Os11g32750	6.90513	6.40198	6.59229	9.42397	9.37507	9.64847	2.84503	2.49e-56	3.85e-54
LOC_Os02g45450	6.29851	6.38258	5.51794	8.95836	8.93094	8.88322	2.83141	2.19e-39	1.83e-37
LOC_Os11g05950	4.04809	3.6197	3.6659	6.25347	6.68537	6.63764	2.82806	2.16e-13	4.29e-12
LOC_Os08g03240	4.63056	3.15457	4.54909	6.62398	6.52656	7.65385	2.82792	7.4e-11	1.17e-09
LOC_Os06g34960	6.29851	6.40198	6.35531	9.06026	8.90857	9.46606	2.82792	2.85e-44	2.91e-42
LOC_Os11g47630	2.47801	0	3.13668	4.59496	4.62073	5.47013	2.82681	0.000139674	0.000909064
LOC_Os01g12190	0.936785	2.95893	1.972	4.32409	4.90528	4.69562	2.82477	0.000193477	0.00122487
LOC_Os12g32400	4.46126	3.86304	4.28637	6.1564	6.95857	7.52402	2.81398	7.6e-12	1.32e-10
LOC_Os12g27920	1.90411	0	1.972	4.5447	3.79432	2.68166	2.80995	0.00722015	0.029301
LOC_Os02g37360	5.54575	5.59778	5.66371	8.3236	8.10667	8.66574	2.80615	6.91e-33	4.19e-31
LOC_Os06g23260	0.936785	1.7042	0.981394	3.45004	3.26043	3.42609	2.80359	0.0120857	0.0448892
LOC_Os03g56670	1.50004	1.7042	2.29204	4.32409	4.0953	4.43166	2.80234	0.00052076	0.00296353
LOC_Os09g28560	3.58148	4.0712	4.13458	6.42997	6.71514	6.81466	2.8001	2.82e-14	5.96e-13
LOC_Os02g11070	10.4301	9.745	10.1462	12.7412	12.9683	13.053	2.79264	5.76e-66	1.31e-63
LOC_Os02g52210	8.00558	7.46893	8.07121	10.4376	10.5339	10.9568	2.7898	7.22e-50	9.07e-48
LOC_Os11g12300	4.26942	3.48068	3.87196	6.25347	6.05405	7.23343	2.77101	3.94e-10	5.79e-09
LOC_Os06g13240	3.05555	2.46388	3.6659	5.73133	5.65393	5.94623	2.76906	2.1e-08	2.53e-07
LOC_Os02g52670	10.1446	10.0269	10.026	12.6583	12.9871	12.837	2.76743	4.78e-123	4.77e-120
LOC_Os03g52420	5.98116	5.38034	5.48693	8.28586	8.589	8.24932	2.75789	5.11e-32	2.94e-30
LOC_Os06g20900	3.05555	2.46388	3.96491	5.51346	5.77193	6.38063	2.75439	8.88e-08	9.93e-07
LOC_Os05g48360	4.73331	3.7465	5.51794	7.48292	7.37692	7.79423	2.75404	3.92e-15	8.84e-14
LOC_Os05g41050	2.69723	2.13348	1.972	4.9049	4.74136	4.69562	2.74398	4.4e-05	0.000319099
LOC_Os10g05160	6.75446	5.95371	6.35531	9.09123	8.99907	9.28	2.74221	8.24e-40	7.01e-38
LOC_Os02g41670	11.6781	11.2115	11.6354	14.0149	14.1812	14.5422	2.74009	3.47e-65	7.42e-63
LOC_Os01g01770	1.90411	1.09034	0.981394	3.21317	4.18312	3.10137	2.73978	0.0100255	0.0385407
LOC_Os08g04360	8.97421	7.92279	8.65264	11.2171	11.2937	11.4343	2.73793	4.26e-41	3.86e-39
LOC_Os06g33970	5.45845	5.49315	6.32056	8.812	8.58497	8.1092	2.73662	1.85e-23	6.92e-22
LOC_Os01g29330	6.59987	4.86944	6.57764	8.4922	8.65576	9.43026	2.72578	2.75e-06	2.45e-05
LOC_Os10g26110	3.8791	3.15457	4.35667	6.76236	6.32894	6.45377	2.72261	8.19e-12	1.42e-10
LOC_Os05g33410	4.63056	3.48068	3.87196	6.57474	6.70033	6.93448	2.72215	4.09e-13	7.94e-12
LOC_Os06g38170	2.88749	0	3.28826	5.61437	5.38432	3.80718	2.72029	0.000409248	0.00239323
LOC_Os02g03410	10.0912	9.83158	10.0944	12.6644	12.6962	12.8272	2.7202	1.53e-125	1.65e-122
LOC_Os12g43580	8.0209	7.26161	7.83307	10.309	10.4512	10.5879	2.71451	4.01e-51	5.13e-49
LOC_Os01g18110	2.88749	0	2.55382	3.74533	4.5564	5.39784	2.70869	0.000972257	0.00518421
LOC_Os01g43940	1.90411	1.7042	1.5601	4.19968	2.89473	4.50232	2.70836	0.00330889	0.0149553
LOC_Os02g53750	9.16551	8.47404	8.97664	11.288	11.2937	12.0482	2.69002	1.88e-35	1.3e-33
LOC_Os01g60600	7.76606	7.46893	7.9227	10.2679	10.3868	10.5818	2.68879	2.23e-66	5.17e-64
LOC_Os04g51460	9.05826	8.63432	9.05801	11.5738	11.6052	11.6388	2.67593	7.19e-90	2.89e-87
LOC_Os02g21040	8.76577	8.6261	8.7275	11.3538	11.4165	11.3632	2.67195	2.12e-133	2.48e-130
LOC_Os02g37380	2.69723	1.7042	4.21247	5.19289	5.26863	6.50628	2.67119	2.86e-05	0.000214222
LOC_Os02g36530	7.80786	7.44107	7.95138	10.2776	10.4267	10.5352	2.66946	2.51e-65	5.59e-63
LOC_Os03g28940	11.0179	10.6751	11.0487	13.4896	13.5525	13.7064	2.66214	1.13e-98	5.31e-96
LOC_Os09g38840	3.05555	2.73254	3.28826	5.46022	5.77193	5.39784	2.6551	1.98e-07	2.1e-06
LOC_Os11g04830	7.33087	6.99408	7.43037	9.53594	9.69563	10.3607	2.6512	5.62e-33	3.44e-31
LOC_Os01g26390	3.46687	0	3.6659	5.25673	5.18601	6.09081	2.65102	4.41e-05	0.000320029
LOC_Os05g08870	2.69723	1.09034	0	3.74533	3.55193	4.35737	2.64817	0.00872098	0.0343603
LOC_Os07g05940	6.79065	6.44	7.19162	9.3325	9.48499	9.60698	2.64422	2.09e-42	2.02e-40
LOC_Os01g41420	9.12828	8.81519	9.18902	11.5874	11.7493	11.7437	2.64233	1.01e-93	4.19e-91
LOC_Os01g50370	8.26339	8.18595	8.28909	10.8898	10.9484	10.8078	2.63944	1.46e-110	8.95e-108
LOC_Os04g41310	6.36403	5.56374	6.15289	8.38559	8.44986	9.1263	2.6391	2.31e-23	8.59e-22
LOC_Os05g43310	1.50004	1.7042	2.96728	4.69051	4.41845	4.56967	2.63484	0.000381366	0.00224826
LOC_Os11g17440	3.05555	2.46388	2.55382	3.91319	4.62073	6.09081	2.63309	0.000225858	0.00140539
LOC_Os09g32000	5.48814	4.75343	5.35577	7.68785	7.84244	7.979	2.62761	4.23e-24	1.64e-22
LOC_Os09g15950	2.21941	0	2.29204	3.21317	4.0953	4.63402	2.6246	0.00498368	0.021264
LOC_Os04g33640	9.41967	9.69083	9.26639	12.0336	12.0165	12.2074	2.62172	1.2e-87	4.3e-85
LOC_Os12g01420	0.936785	2.13348	0.981394	3.45004	3.90177	3.10137	2.6203	0.0132998	0.0485741
LOC_Os12g39400	4.51993	4.97681	5.13352	7.23608	7.90835	7.15884	2.6199	2.34e-16	5.79e-15
LOC_Os01g49430	3.68766	4.41457	4.4237	6.59957	6.84198	6.81466	2.6176	7.39e-14	1.53e-12
LOC_Os01g07770	7.74161	7.96252	8.06072	10.5715	10.7188	10.2851	2.61476	3.2e-62	6.15e-60
LOC_Os01g53920	5.54575	5.12422	5.91735	8.11124	7.80832	8.4725	2.60994	3.24e-22	1.13e-20
LOC_Os07g09190	4.19935	3.6197	4.35667	6.1053	6.42213	7.18055	2.60938	3.38e-10	4.98e-09
LOC_Os02g03570	2.69723	3.7465	2.55382	5.19289	6.07716	5.15632	2.60793	4.23e-06	3.66e-05
LOC_Os09g35780	3.68766	3.15457	3.96491	5.68568	6.05405	6.58977	2.60264	8.45e-09	1.06e-07
LOC_Os03g08330	10.8307	10.8809	10.868	13.474	13.48	13.426	2.60102	6.56e-193	1.76e-189
LOC_Os02g13670	2.47801	1.7042	2.55382	3.91319	4.90528	4.91868	2.60068	0.000320142	0.00192014
LOC_Os02g26720	8.83673	9.07286	8.98776	11.6882	11.6493	11.3283	2.59882	1.27e-81	4.07e-79
LOC_Os07g33420	2.69723	2.13348	1.972	3.65345	4.34419	5.39784	2.59188	0.000759987	0.00415698
LOC_Os02g32590	11.0593	11.0137	11.1275	13.74	13.7082	13.5007	2.58637	4.42e-133	4.95e-130
LOC_Os04g46990	5.42814	4.8126	5.32102	7.59211	7.35818	8.22341	2.58474	2.46e-17	6.54e-16
LOC_Os12g40260	1.90411	1.7042	1.972	4.19968	4.18312	3.80718	2.5805	0.00194251	0.00947691
LOC_Os12g02400	5.54575	5.12422	5.7961	7.98971	8.24574	7.97279	2.57825	1.37e-26	6.19e-25
LOC_Os10g41330	4.87489	5.41894	4.71884	7.53533	7.5847	7.56586	2.57466	2.03e-21	6.75e-20
LOC_Os01g61700	1.90411	1.09034	2.55382	4.26323	4.41845	3.9147	2.56913	0.00167013	0.00830007
LOC_Os06g11150	9.12828	8.78596	9.19143	11.4999	11.6929	11.6447	2.56898	8.14e-83	2.67e-80
LOC_Os06g19110	4.46126	4.33608	3.13668	6.78418	6.22931	6.6687	2.56821	1.86e-10	2.81e-09
LOC_Os03g04740	2.47801	3.15457	3.87196	5.51346	5.79999	5.81359	2.56747	3.34e-07	3.44e-06
LOC_Os04g58090	7.43363	7.3837	7.68382	9.98545	10.1168	10.0996	2.56663	5.47e-72	1.41e-69
LOC_Os04g45730	9.01557	8.9694	9.09704	11.667	11.6425	11.4315	2.55793	5.96e-105	3.21e-102
LOC_Os12g02450	5.42814	5.38034	5.21147	7.78305	7.66316	8.12608	2.55695	3.54e-24	1.38e-22
LOC_Os06g44250	6.33164	6.0795	6.22982	8.67561	8.67482	8.91917	2.55533	8.91e-41	7.97e-39
LOC_Os01g46800	3.78655	4.48901	4.21247	6.85807	6.7729	6.30359	2.55527	3.39e-12	6.07e-11
LOC_Os08g07050	2.88749	1.7042	2.55382	4.19968	4.68231	5.32174	2.552	0.000224962	0.00140079
LOC_Os12g10450	0.936785	2.46388	2.29204	3.99032	4.41845	4.27904	2.55071	0.00167772	0.00833317
LOC_Os09g36200	5.36553	4.69173	4.8707	7.32065	7.64006	7.60652	2.54964	1.1e-19	3.35e-18
LOC_Os07g37045	2.69723	1.09034	2.29204	4.43861	4.62073	4.27904	2.54183	0.000708863	0.00391154
LOC_Os05g51390	7.50071	7.35413	7.78926	9.97244	10.0999	10.192	2.53481	5.78e-61	1.06e-58
LOC_Os06g38140	3.78655	2.46388	3.55067	5.05607	5.49141	6.48899	2.5336	5.41e-06	4.59e-05
LOC_Os02g09990	5.30008	4.86944	5.45524	7.59211	7.9652	7.63038	2.53337	8.05e-22	2.76e-20
LOC_Os11g32290	4.33624	3.32682	4.71884	6.59957	6.47529	7.02125	2.52898	6.03e-11	9.62e-10
LOC_Os01g09770	8.86812	9.06071	9.1745	11.5268	11.6186	11.542	2.52604	1.76e-101	8.76e-99
LOC_Os08g37890	2.88749	1.09034	2.55382	4.26323	4.85269	4.81146	2.52183	0.000406958	0.00238139
LOC_Os09g17146	9.0079	8.92317	9.08932	11.4724	11.6435	11.4618	2.52128	1.14e-106	6.55e-104
LOC_Os07g36170	11.9103	11.4315	11.8627	14.0945	14.0959	14.5585	2.51642	1.07e-54	1.57e-52
LOC_Os10g39660	5.12216	4.25308	4.60792	7.22814	7.35818	6.92165	2.50855	2.72e-15	6.19e-14
LOC_Os08g42800	4.82923	4.25308	4.21247	6.41606	7.19875	7.04511	2.507	2.66e-12	4.82e-11
LOC_Os11g44440	3.58148	3.97087	3.28826	5.63853	5.59111	6.63764	2.50452	2.02e-07	2.14e-06
LOC_Os01g56240	5.89512	4.8126	5.77058	7.88756	7.95276	8.27981	2.49504	9.73e-20	2.99e-18
LOC_Os06g12210	2.69723	2.95893	1.5601	3.99032	4.00178	5.66752	2.49287	0.00116557	0.00608831
LOC_Os02g16050	3.05555	1.09034	2.55382	4.49263	4.62073	5.01848	2.48419	0.00037791	0.00222935
LOC_Os09g38850	5.80363	4.8126	6.05057	7.78846	8.19383	8.31948	2.48321	7.87e-18	2.15e-16
LOC_Os03g16410	1.90411	1.09034	2.77531	4.19968	4.62073	3.9147	2.48031	0.00211548	0.0102061
LOC_Os08g35730	2.88749	3.32682	3.77261	5.79721	5.38432	5.94623	2.4776	3.06e-07	3.17e-06
LOC_Os01g03690	6.71734	6.64924	6.84551	9.2169	9.40734	8.94793	2.47319	4.51e-41	4.07e-39
LOC_Os10g25290	9.55734	9.28097	9.56622	11.9401	12.0592	11.8321	2.47299	8.89e-90	3.52e-87
LOC_Os05g44060	8.47835	8.45095	8.29805	10.8002	11.1224	10.6794	2.47178	2.17e-62	4.21e-60
LOC_Os07g02330	3.34235	3.15457	2.77531	4.13322	6.20854	5.28213	2.46788	9.55e-05	0.000645238
LOC_Os05g50100	7.68505	6.68134	7.24819	9.57559	9.73974	9.83625	2.46008	5.23e-31	2.9e-29
LOC_Os08g39210	6.53022	6.28149	6.66335	8.96315	9.17539	8.65026	2.45502	2.07e-33	1.29e-31
LOC_Os10g36360	4.82923	5.07674	5.57803	7.71082	7.5847	7.54091	2.45242	7.59e-20	2.33e-18
LOC_Os02g32740	2.21941	2.13348	2.55382	3.99032	5.00505	4.35737	2.44819	0.000751325	0.00411379
LOC_Os01g27700	4.19935	3.32682	3.6659	6.12253	6.60815	5.50496	2.44673	1.06e-07	1.17e-06
LOC_Os03g61500	5.30008	4.55979	5.21147	7.29047	7.7448	7.37195	2.44634	3.62e-17	9.47e-16
LOC_Os03g34230	1.90411	2.13348	1.972	3.07835	4.41845	4.50232	2.4458	0.00400317	0.0176776
LOC_Os01g53710	9.79562	9.60557	9.80494	12.225	12.1909	12.1202	2.44154	5.51e-117	4.36e-114
LOC_Os04g43440	8.554	7.78923	8.42618	10.5494	10.573	11.0274	2.44123	8.49e-35	5.65e-33
LOC_Os08g07620	4.51993	3.6197	4.8707	6.47091	6.36695	7.39998	2.44086	4.04e-09	5.28e-08
LOC_Os10g13810	7.63948	7.2294	7.52499	9.73396	9.83772	10.1375	2.44081	1.04e-46	1.17e-44
LOC_Os09g28440	6.59987	6.40198	6.79577	8.75235	9.01412	9.29997	2.43888	4.26e-33	2.61e-31
LOC_Os12g42280	6.55849	6.47705	6.22982	8.79329	8.86608	8.88982	2.43486	6.28e-42	5.95e-40
LOC_Os02g44235	1.50004	1.7042	3.42542	4.59496	2.07673	5.63644	2.43481	0.00910066	0.0356215
LOC_Os06g06900	8.49307	8.51915	8.47835	11.0655	11.0563	10.6111	2.43291	1.48e-59	2.61e-57
LOC_Os03g18790	5.73098	5.38034	5.66371	7.92733	7.84917	8.22863	2.42954	1.01e-24	4.06e-23
LOC_Os08g07040	6.34792	5.63103	5.9855	8.0807	8.43652	8.72233	2.42762	1.82e-22	6.41e-21
LOC_Os01g51550	1.90411	2.46388	4.48776	5.79721	6.03056	5.19949	2.42613	0.00011024	0.000735459
LOC_Os05g46020	8.50401	8.59694	8.62085	11.0799	11.2448	10.5695	2.42101	1.13e-45	1.21e-43
LOC_Os05g39540	7.28086	6.19519	6.7573	8.75235	9.18871	9.61498	2.41987	2.96e-19	8.87e-18
LOC_Os10g33240	2.47801	2.73254	2.77531	5.15988	4.85269	4.56967	2.41955	9.09e-05	0.000616979
LOC_Os04g36820	4.78207	4.69173	4.4237	7.24398	7.17752	6.48899	2.41805	7.65e-13	1.45e-11
LOC_Os06g11240	10.2028	9.75635	10.1199	12.2357	12.2974	12.7719	2.41672	5.93e-48	7.03e-46
LOC_Os07g07920	7.39497	7.0566	6.95153	9.39412	10.057	9.02795	2.41656	6.99e-23	2.52e-21
LOC_Os10g10030	3.34235	0	2.77531	4.78012	2.89473	5.63644	2.41593	0.00640912	0.0264169
LOC_Os06g11260	5.19598	3.6197	4.28637	6.59957	6.63954	7.32399	2.41497	2.73e-09	3.62e-08
LOC_Os07g22730	6.53022	6.78838	6.66335	9.0956	8.98387	9.10375	2.41325	1.44e-46	1.59e-44
LOC_Os02g15380	3.05555	0	2.29204	4.38248	2.66998	5.19949	2.40753	0.0105877	0.0403046
LOC_Os03g36279	2.47801	2.13348	2.77531	4.32409	5.14285	4.43166	2.40728	0.000394505	0.00231568
LOC_Os12g28710	7.65265	7.63385	7.47055	10.08	10.0037	9.86837	2.40576	8.1e-65	1.69e-62
LOC_Os12g29434	4.4001	4.165	4.13458	6.89865	6.84198	5.72773	2.40576	5.51e-09	7.08e-08
LOC_Os01g48260	4.51993	4.25308	4.60792	7.24398	6.94607	5.99605	2.40479	8.74e-10	1.23e-08
LOC_Os01g44120	5.60114	5.49315	5.94043	8.03592	8.01989	8.16472	2.40294	7.3e-27	3.36e-25
LOC_Os04g45340	6.84903	6.78838	7.10237	9.39766	9.18871	9.34392	2.40164	1.76e-47	2.04e-45
LOC_Os06g34970	4.19935	2.73254	3.87196	5.09151	5.14285	7.00917	2.39476	7.39e-05	0.000512646
LOC_Os02g08440	12.0792	12.1001	12.1002	14.5241	14.5307	14.4014	2.39372	4.63e-158	6.93e-155
LOC_Os01g18375	2.69723	1.7042	3.13668	3.99032	4.62073	5.50496	2.38988	0.000723756	0.00397822
LOC_Os10g07010	4.68285	4.48901	4.4237	6.54948	6.82843	7.19128	2.38941	9.21e-13	1.74e-11
LOC_Os01g37810	4.68285	3.6197	3.87196	6.40201	6.54325	6.45377	2.38531	4.57e-10	6.65e-09
LOC_Os01g07370	11.5436	10.9632	11.383	13.4739	13.6164	13.9606	2.38162	4.26e-47	4.86e-45
LOC_Os04g32480	6.82596	6.7586	7.18197	9.4309	9.42771	9.01592	2.37844	9.02e-36	6.42e-34
LOC_Os06g13190	10.4273	10.6088	10.3256	12.8821	12.8729	12.7462	2.37794	1.62e-101	8.24e-99
LOC_Os03g24100	7.21136	6.92872	7.16248	9.10647	9.69749	9.56428	2.37568	5.64e-35	3.81e-33
LOC_Os03g43770	4.73331	4.165	5.00809	7.0047	7.25049	6.74352	2.37405	3.71e-13	7.24e-12
LOC_Os05g35290	11.4877	10.56	11.2474	13.2384	13.3742	13.8629	2.36854	2.78e-29	1.43e-27
LOC_Os11g19340	4.04809	2.95893	3.6659	5.77558	6.18745	5.72773	2.36463	1.87e-07	2e-06
LOC_Os02g52010	11.3726	11.1418	11.2583	13.5863	13.703	13.5587	2.35676	6.05e-114	4.07e-111
LOC_Os06g46350	6.41128	6.77357	6.64941	8.95355	9.12361	8.78035	2.35636	1.34e-36	1e-34
LOC_Os03g52910	6.81429	6.38258	6.78306	8.78248	9.17807	9.07507	2.35315	5.65e-34	3.62e-32
LOC_Os03g15320	3.78655	3.48068	4.05224	5.6623	6.22931	6.24298	2.35185	3.22e-08	3.79e-07
LOC_Os06g37500	2.21941	1.7042	3.28826	4.86449	4.48908	4.7547	2.35112	0.00054538	0.00308722
LOC_Os06g11760	5.51723	3.15457	5.32102	7.01397	7.45839	7.41836	2.35031	1.18e-08	1.47e-07
LOC_Os07g18158	3.8791	3.15457	4.82183	5.95946	6.0999	6.93448	2.34097	5.89e-07	5.86e-06
LOC_Os11g44170	6.12038	5.56374	6.133	8.23921	7.78043	8.69996	2.33864	1.52e-17	4.08e-16
LOC_Os01g14430	3.05555	1.7042	2.77531	4.5447	4.5564	5.15632	2.33794	0.000390382	0.00229487
LOC_Os05g12630	5.51723	4.92412	5.91735	7.40758	7.94021	8.0632	2.33695	1.52e-15	3.52e-14
LOC_Os03g44070	4.82923	3.97087	4.13458	6.65984	6.98324	6.20112	2.33372	9.62e-10	1.34e-08
LOC_Os07g44140	12.243	11.6419	12.0303	14.0627	14.1557	14.6775	2.3322	3.63e-38	2.9e-36
LOC_Os01g18370	4.51993	3.86304	4.28637	6.34441	6.67026	6.55695	2.33034	6.77e-11	1.08e-09
LOC_Os03g07640	2.47801	3.15457	1.972	4.73601	5.05246	4.27904	2.32896	0.00048972	0.00280528
LOC_Os03g60210	5.75561	5.25796	5.28542	7.62272	7.28066	8.21291	2.3266	1.3e-14	2.85e-13
LOC_Os03g57220	1.90411	2.46388	1.5601	4.73601	2.89473	3.80718	2.32111	0.00983003	0.0379628
LOC_Os05g46690	5.96012	5.21474	5.28542	7.85699	7.7448	7.86966	2.31297	1.79e-19	5.41e-18
LOC_Os07g23570	10.432	9.63456	10.1866	12.2663	12.2191	12.7535	2.31247	1.9e-32	1.13e-30
LOC_Os10g42490	2.88749	1.7042	0.981394	4.19968	4.41845	3.56461	2.31241	0.00719464	0.0292063
LOC_Os05g33420	3.96607	3.15457	3.28826	6.1053	5.42091	5.5722	2.31148	1.67e-06	1.54e-05
LOC_Os07g48170	1.90411	2.13348	3.42542	4.13322	4.0953	5.5722	2.30913	0.0020434	0.00990623
LOC_Os01g41710	0.936785	2.13348	2.77531	2.57636	4.62073	4.50232	2.30593	0.0121954	0.045203
LOC_Os02g05120	1.50004	2.46388	2.29204	3.74533	4.00178	4.56967	2.30575	0.00408009	0.0179465
LOC_Os10g37760	10.1768	10.2426	10.289	12.5682	12.712	12.3155	2.30531	1.43e-76	3.94e-74
LOC_Os04g02920	2.21941	2.46388	2.96728	4.78012	4.5564	4.69562	2.30387	0.000378732	0.00223371
LOC_Os04g41960	11.3869	10.9209	11.2075	13.3001	13.4008	13.7254	2.30266	1.7e-53	2.38e-51
LOC_Os02g53130	8.55048	8.12306	8.37205	10.323	10.285	11.1813	2.30177	8.25e-25	3.34e-23
LOC_Os02g33590	7.03149	6.15002	6.78306	8.67561	8.92776	9.30492	2.29574	1.01e-21	3.43e-20
LOC_Os01g55610	3.46687	3.15457	3.28826	5.15988	5.42091	5.81359	2.29179	4.66e-06	4e-05
LOC_Os05g39270	1.90411	1.7042	2.29204	4.13322	3.55193	4.10834	2.28551	0.00630742	0.0260647
LOC_Os06g10160	9.55032	9.53486	9.64383	11.8208	11.8634	11.8991	2.28539	9.26e-115	6.56e-112
LOC_Os01g59780	4.33624	3.86304	4.05224	6.52376	6.47529	5.86812	2.28502	6.2e-09	7.92e-08
LOC_Os09g34020	4.63056	4.41457	4.91797	7.27514	6.62393	6.72886	2.28174	1.29e-11	2.21e-10
LOC_Os07g04820	4.91916	4.25308	4.8707	5.83952	6.18745	7.91569	2.27741	5.02e-06	4.28e-05
LOC_Os05g45230	2.47801	3.48068	3.13668	4.82292	5.42091	5.32174	2.27629	4.55e-05	0.000329379
LOC_Os02g06930	10.1068	9.53705	9.88443	12.0115	11.9256	12.4193	2.27393	4.23e-41	3.84e-39
LOC_Os05g36100	3.8791	1.09034	2.96728	5.43285	5.49141	4.43166	2.27238	0.000693636	0.00383933
LOC_Os08g08250	4.4001	3.86304	2.96728	5.43285	6.00669	6.52337	2.26875	3.07e-06	2.71e-05
LOC_Os12g04360	6.91609	6.23898	6.47076	8.77433	9.04375	8.64246	2.26534	2.85e-26	1.26e-24
LOC_Os10g09760	4.04809	5.25796	4.96373	7.07721	7.28066	6.74352	2.26362	4.84e-11	7.8e-10
LOC_Os03g26310	3.20607	3.15457	3.28826	5.34748	5.22791	5.47013	2.26111	7.34e-06	6.1e-05
LOC_Os02g53410	7.00092	6.87421	7.28471	9.11079	9.04375	9.70386	2.26024	3.76e-26	1.63e-24
LOC_Os11g40830	4.1257	3.86304	4.05224	6.38782	5.59111	6.48899	2.25999	6.16e-08	7.01e-07
LOC_Os02g54010	9.74118	9.47888	9.88145	12.0083	11.842	12.0467	2.25873	6.64e-68	1.62e-65
LOC_Os02g22160	8.73515	8.67076	8.47835	10.8759	10.8966	10.8643	2.24964	1.74e-79	5.14e-77
LOC_Os07g44290	9.35468	8.98877	9.37199	11.5469	11.5113	11.4321	2.24873	9.29e-68	2.25e-65
LOC_Os10g04020	2.47801	2.46388	3.28826	4.69051	5.14285	4.7547	2.24597	0.000250924	0.00154741
LOC_Os06g39880	7.80196	8.08156	8.15743	10.2137	10.3528	10.2119	2.24537	2.49e-57	4.12e-55
LOC_Os05g43760	2.69723	2.13348	1.972	4.43861	4.34419	4.10834	2.24444	0.00221161	0.0105895
LOC_Os07g23860	0.936785	3.15457	1.5601	3.99032	4.41845	3.9147	2.24414	0.00911675	0.0356741
LOC_Os02g51730	8.21094	7.52308	8.271	10.2805	10.3611	10.1973	2.24242	2.85e-35	1.97e-33
LOC_Os10g32760	5.60114	5.34069	5.35577	7.64674	7.7448	7.57409	2.24188	1.61e-20	5.12e-19
LOC_Os01g61080	9.435	9.53486	9.50756	11.7008	11.625	11.8588	2.24037	7.23e-89	2.74e-86
LOC_Os11g43990	6.58621	5.84454	6.5479	8.70165	8.32511	8.72971	2.23964	1.43e-22	5.06e-21
LOC_Os06g10790	4.82923	4.25308	4.77125	6.65984	6.81474	7.03323	2.23826	3.79e-12	6.78e-11
LOC_Os09g24820	1.50004	3.86304	3.96491	5.01974	6.07716	5.43444	2.23779	0.000221872	0.0013838
LOC_Os06g13870	8.70386	8.04502	8.31581	10.4867	10.5587	10.7841	2.23505	5.67e-39	4.65e-37
LOC_Os06g51370	4.46126	3.7465	3.96491	6.51073	5.9326	6.26347	2.22588	2.08e-08	2.51e-07
LOC_Os01g49614	7.41829	7.01941	7.05029	9.26426	9.20978	9.66396	2.2236	7.64e-32	4.37e-30
LOC_Os01g51310	5.73098	5.45652	4.96373	7.42852	7.24029	8.05147	2.22264	4.66e-13	8.98e-12
LOC_Os04g57350	7.33087	6.66538	7.28471	9.27393	9.27868	9.46606	2.22007	5.44e-32	3.12e-30
LOC_Os04g37490	9.94494	8.71019	9.5883	11.4504	11.3845	12.1827	2.21981	2.03e-07	2.15e-06
LOC_Os06g49470	4.91916	4.55979	4.48776	6.75132	7.16679	6.55695	2.21917	2.42e-11	4.02e-10
LOC_Os12g21760	3.34235	2.95893	3.13668	5.01974	5.26863	5.43444	2.21888	2.4e-05	0.000182494
LOC_Os02g26770	6.81429	6.17278	6.24843	8.74958	8.7594	8.42328	2.21852	3.82e-24	1.48e-22
LOC_Os06g04410	1.90411	1.09034	2.77531	4.43861	3.79432	3.69099	2.21393	0.0094022	0.0365995
LOC_Os11g39010	4.78207	3.7465	4.13458	6.44375	5.88101	6.86915	2.21362	1.02e-07	1.13e-06
LOC_Os08g04350	10.2404	8.8188	9.79548	11.5839	11.9905	12.1874	2.21149	6.83e-08	7.73e-07
LOC_Os05g51130	9.75346	9.63456	9.83757	11.9383	11.9675	11.9568	2.21048	6.19e-102	3.2e-99
LOC_Os04g33390	10.0445	9.4605	9.86194	11.934	12.0395	12.081	2.21015	2.31e-51	3e-49
LOC_Os05g25920	8.86246	8.9332	8.81125	11.2231	11.1815	10.7832	2.20929	3.47e-53	4.78e-51
LOC_Os03g21710	5.82705	5.49315	5.91735	7.80457	7.95899	8.08063	2.20916	5.23e-22	1.8e-20
LOC_Os01g09870	4.57631	4.8126	4.48776	6.65984	6.92074	6.7724	2.20601	2.6e-12	4.72e-11
LOC_Os02g17000	9.25458	7.78923	8.77641	10.6071	10.6101	11.4099	2.20339	4.17e-06	3.62e-05
LOC_Os03g10300	4.26942	3.32682	4.4237	6.12253	6.03056	6.48899	2.19858	6.56e-08	7.43e-07
LOC_Os08g10500	10.5379	9.85112	10.3035	12.2215	12.449	12.6612	2.1967	2.29e-37	1.76e-35
LOC_Os02g16850	4.1257	2.73254	2.96728	5.05607	5.30823	6.02033	2.19623	7.43e-05	0.00051516
LOC_Os08g40270	8.05601	7.74435	7.92848	10.0307	10.2255	10.0665	2.19614	2.22e-54	3.2e-52
LOC_Os08g01670	10.0281	10.0081	9.76994	12.2103	12.2878	11.8735	2.1961	6.02e-57	9.65e-55
LOC_Os08g36250	1.50004	2.46388	2.29204	2.76378	4.34419	4.50232	2.19594	0.0119421	0.0444602
LOC_Os09g20000	7.05151	6.69713	6.94013	9.15334	9.19401	8.9127	2.19395	1.13e-35	8e-34
LOC_Os11g30600	4.82923	4.75343	4.48776	6.77331	6.95857	6.80071	2.19221	1.06e-12	1.98e-11
LOC_Os02g37280	0.936785	3.97087	1.972	5.22516	4.2659	4.81146	2.18747	0.00520911	0.0221171
LOC_Os01g58530	7.888	7.71363	8.14259	10.0053	10.08	10.2367	2.18705	2.53e-47	2.92e-45
LOC_Os08g31850	7.28932	6.32278	7.00723	8.63415	8.82912	9.65235	2.18565	1.85e-14	4e-13
LOC_Os01g45250	8.92349	7.9025	8.50181	10.4333	10.3611	11.1313	2.18468	3.52e-19	1.05e-17
LOC_Os08g34460	5.75561	5.97976	6.09237	8.19916	8.21482	7.89614	2.18286	5.26e-23	1.92e-21
LOC_Os07g40630	8.10952	7.72137	8.21534	9.90182	10.1688	10.5021	2.18249	9.09e-32	5.17e-30
LOC_Os10g35630	10.3845	10.487	10.3289	12.5455	12.6188	12.5762	2.18014	1.44e-111	9.21e-109
LOC_Os03g18070	12.2008	11.6677	12.0957	14.102	14.0956	14.3444	2.17949	8.59e-51	1.09e-48
LOC_Os03g44050	4.68285	4.86944	5.24892	7.26741	7.19875	6.75803	2.17785	1.48e-12	2.73e-11
LOC_Os05g49140	11.5055	11.0934	11.2884	13.3556	13.4008	13.6711	2.17699	5.83e-58	9.86e-56
LOC_Os08g32060	5.42814	5.02764	5.00809	7.20406	7.35818	7.39069	2.17632	7.77e-16	1.83e-14
LOC_Os12g36110	9.69896	9.09388	9.757	11.4124	11.298	12.2526	2.17539	7.65e-09	9.7e-08
LOC_Os04g42940	4.4001	3.6197	3.77261	6.38782	5.14285	6.38063	2.17082	4.88e-06	4.18e-05
LOC_Os06g51360	8.61582	8.51024	8.56627	10.6737	10.8604	10.6437	2.16629	4.36e-69	1.1e-66
LOC_Os02g45780	9.16551	9.25454	9.25262	11.3827	11.5862	11.1658	2.16581	4.47e-59	7.81e-57
LOC_Os03g35894	1.50004	2.13348	2.55382	3.99032	4.5564	3.10137	2.16436	0.0116169	0.0434843
LOC_Os11g34610	4.1257	2.13348	3.13668	5.01974	6.05405	4.91868	2.16316	0.000361029	0.00214008
LOC_Os01g43844	10.7911	10.7017	10.6543	12.8952	12.8546	12.8835	2.16151	6.58e-119	5.71e-116
LOC_Os03g20600	7.15694	6.99408	7.38062	9.32321	9.3563	9.34392	2.16001	2.11e-42	2.03e-40
LOC_Os01g49154	4.46126	4.75343	3.96491	6.49758	6.54325	6.54026	2.15916	5.26e-10	7.61e-09
LOC_Os08g12880	0.936785	2.13348	2.77531	4.06354	3.90177	4.01477	2.155	0.0105639	0.0402253
LOC_Os11g10470	5.8501	6.10339	6.33804	8.19101	8.18853	8.34854	2.15128	1.99e-24	7.84e-23
LOC_Os01g72140	6.92697	6.84617	7.06085	8.80401	8.66341	9.60698	2.14749	2.26e-18	6.42e-17
LOC_Os07g38890	2.21941	3.86304	3.6659	5.31786	5.55864	5.39784	2.14583	5.37e-05	0.000383182
LOC_Os10g32900	2.47801	3.15457	1.5601	4.32409	5.30823	2.68166	2.1444	0.0114878	0.0430487
LOC_Os03g08940	9.74272	10.0378	9.67512	11.8951	12.2008	11.777	2.1436	2.29e-48	2.73e-46
LOC_Os09g20390	10.8903	11.2163	10.9661	13.2264	13.1754	13.1149	2.14313	9.32e-79	2.73e-76
LOC_Os08g42490	3.78655	3.86304	3.6659	5.90074	6.16606	5.28213	2.1414	2.12e-06	1.93e-05
LOC_Os06g29220	2.21941	2.73254	2.77531	4.59496	4.41845	4.56967	2.13935	0.00120425	0.0062648
LOC_Os06g04240	8.2847	7.70585	7.98506	10.0409	10.2086	10.196	2.13925	1.97e-40	1.72e-38
LOC_Os03g44636	6.34792	6.38258	6.73108	8.70451	8.60499	8.55376	2.13691	1.53e-29	7.99e-28
LOC_Os03g12850	2.21941	3.15457	2.96728	4.38248	5.14285	4.7547	2.13544	0.000695679	0.00384783
LOC_Os08g13570	5.12216	4.33608	4.82183	6.65984	6.70033	7.26425	2.13437	2.97e-10	4.4e-09
LOC_Os09g25190	4.26942	3.86304	2.55382	6.0702	5.71414	5.47013	2.13386	1.8e-05	0.000140148
LOC_Os03g08320	11.0747	10.6711	10.9654	12.9712	13.0382	13.1241	2.13209	1.74e-66	4.06e-64
LOC_Os12g04200	6.4267	6.12689	6.70437	8.33104	8.59301	8.73339	2.1303	1.23e-23	4.64e-22
LOC_Os01g67810	9.42352	9.22217	9.38887	11.4525	11.439	11.5257	2.12576	4.24e-84	1.43e-81
LOC_Os06g33080	6.76663	5.17019	6.21097	8.054	8.37258	8.46809	2.12373	4.51e-12	7.99e-11
LOC_Os03g19370	3.8791	3.48068	3.87196	5.15988	5.09837	6.60591	2.12126	7.7e-05	0.000532648
LOC_Os05g39350	8.57144	8.19153	8.71752	10.5549	10.5639	10.7636	2.12102	7.32e-44	7.38e-42
LOC_Os08g37660	11.9425	11.8587	11.9164	14.0507	14.1218	13.8991	2.12072	6.82e-101	3.27e-98
LOC_Os09g33640	8.39068	8.43221	8.42618	10.5894	10.6357	10.3596	2.12058	6.73e-60	1.19e-57
LOC_Os07g46680	4.63056	4.97681	3.77261	6.56216	6.65498	6.58977	2.11785	3.76e-09	4.95e-08
LOC_Os06g46580	2.88749	1.7042	3.42542	4.9049	4.95603	4.50232	2.11296	0.000977628	0.00521034
LOC_Os01g72530	10.5101	9.95161	10.2375	12.1053	12.209	12.7007	2.11147	1.6e-32	9.54e-31
LOC_Os06g10950	4.1257	4.41457	4.48776	6.52376	5.79999	6.72886	2.11138	6.4e-08	7.26e-07
LOC_Os09g02710	8.87656	8.27279	8.72086	10.6605	10.8629	10.7272	2.10699	2.07e-40	1.8e-38
LOC_Os07g07440	7.63285	7.55808	7.57745	9.57088	9.55867	9.91768	2.10678	3.28e-40	2.83e-38
LOC_Os02g21009	3.58148	2.95893	3.96491	5.43285	5.52542	5.75692	2.10193	9.88e-06	8.02e-05
LOC_Os09g39180	9.62237	10.0285	9.76187	12.0242	12.0117	11.6626	2.09726	4.36e-47	4.95e-45
LOC_Os10g30719	3.58148	3.97087	3.87196	6.40201	5.62286	5.15632	2.09646	1.5e-05	0.000118124
LOC_Os05g41590	9.62738	9.15231	9.51334	11.2861	11.4357	11.8248	2.08899	1.66e-35	1.16e-33
LOC_Os03g52020	2.21941	3.15457	2.29204	4.19968	4.68231	4.56967	2.0859	0.00220366	0.010561
LOC_Os09g27410	4.78207	4.41457	5.00809	6.20575	6.68537	7.3142	2.08318	2.75e-08	3.26e-07
LOC_Os03g17700	11.5303	11.3142	11.5629	13.4499	13.5289	13.6754	2.08111	3.56e-76	9.57e-74
LOC_Os09g15860	3.68766	2.46388	4.05224	5.53936	5.45659	5.63644	2.08088	3.1e-05	0.000230882
LOC_Os03g53020	10.9806	11.1375	10.9597	13.0586	13.167	13.0947	2.08025	1.38e-97	6.17e-95
LOC_Os10g13914	5.60114	4.55979	5.82118	7.63478	7.49317	7.3142	2.0798	8.55e-12	1.48e-10
LOC_Os07g18162	4.57631	5.07674	4.96373	7.19594	6.34807	7.08018	2.07923	1.14e-09	1.58e-08
LOC_Os02g41830	2.21941	4.0712	2.29204	4.64352	5.22791	5.19949	2.07251	0.00127079	0.00656149
LOC_Os04g51160	5.89512	4.165	6.00751	7.46951	7.28066	8.00964	2.07033	3.68e-08	4.31e-07
LOC_Os06g33200	2.69723	3.7465	3.6659	5.28761	5.65393	5.19949	2.06995	5.24e-05	0.000374569
LOC_Os03g22170	6.17616	6.38258	6.83323	8.38202	8.57283	8.67723	2.06972	3.78e-22	1.31e-20
LOC_Os11g04320	4.1257	4.97681	4.96373	6.58721	6.94607	6.71406	2.06672	9.45e-10	1.32e-08
LOC_Os05g40060	7.01118	7.06879	6.5479	8.74124	8.97774	9.10942	2.06644	3.47e-26	1.51e-24
LOC_Os06g14450	8.73824	8.86146	9.14003	10.9289	10.9374	11.0839	2.06413	1.35e-52	1.82e-50
LOC_Os01g52540	4.57631	4.25308	5.00809	6.8785	6.40397	6.68397	2.06318	1.61e-09	2.21e-08
LOC_Os11g10760	9.70371	9.23304	9.73243	11.6196	11.4786	11.7877	2.06034	4.19e-42	3.99e-40
LOC_Os11g33430	1.50004	2.95893	1.972	4.06354	4.41845	3.56461	2.05855	0.0117448	0.0438513
LOC_Os07g11050	3.20607	3.86304	3.77261	6.0702	5.55864	4.91868	2.05472	4.91e-05	0.000353463
LOC_Os04g38950	10.4818	10.6711	10.4978	12.6472	12.6696	12.49	2.05305	9.65e-81	2.99e-78
LOC_Os11g39200	3.58148	1.7042	3.55067	4.69051	5.14285	5.43444	2.05259	0.000646526	0.00360378
LOC_Os01g04440	4.19935	2.73254	3.28826	4.73601	4.74136	6.38063	2.05219	0.00102454	0.00543605
LOC_Os12g24320	4.91916	3.48068	4.91797	4.9049	6.52656	7.39069	2.05021	0.000219583	0.0013727
LOC_Os06g38110	4.63056	3.7465	4.35667	6.35903	6.00669	6.47149	2.04685	9.17e-08	1.02e-06
LOC_Os02g20960	4.68285	2.13348	3.77261	5.77558	6.0999	5.66752	2.04592	0.000112936	0.000751401
LOC_Os03g13300	10.5485	10.2399	10.5485	12.4112	12.4843	12.5819	2.04121	1.5e-65	3.4e-63
LOC_Os01g56690	8.80464	8.60951	8.88744	10.8399	10.847	10.7318	2.03635	9.61e-62	1.82e-59
LOC_Os09g15680	4.1257	4.0712	4.13458	5.81852	6.38558	5.99605	2.0359	2.54e-07	2.67e-06
LOC_Os12g05880	7.62619	5.56374	6.95153	8.02222	8.23036	9.88169	2.03573	0.0107956	0.0409118
LOC_Os08g31090	9.78818	9.80086	9.7091	11.7428	11.8962	11.7587	2.03554	1.39e-84	4.85e-82
LOC_Os03g08880	9.94895	9.53266	9.69221	11.5292	11.8399	11.9105	2.03412	7.6e-44	7.63e-42
LOC_Os05g49620	5.08378	5.12422	5.13352	6.8785	7.51871	6.84216	2.03077	4.64e-11	7.48e-10
LOC_Os01g41530	5.33318	4.86944	5.32102	7.1293	7.07793	7.36248	2.02698	3.33e-13	6.53e-12
LOC_Os02g37320	9.93419	10.1948	9.87248	12.0892	12.052	11.9386	2.02288	6.5e-64	1.32e-61
LOC_Os05g08830	5.54575	5.34069	5.48693	7.42158	7.39543	7.55759	2.02058	2.45e-16	6.05e-15
LOC_Os01g64470	9.32825	8.59273	9.18661	10.858	10.8604	11.4568	2.01785	8.36e-23	3.01e-21
LOC_Os09g20320	1.90411	2.13348	2.96728	4.32409	4.18312	4.10834	2.01771	0.00655381	0.0269381
LOC_Os01g58500	6.10129	6.17278	6.17251	8.29728	8.02584	8.09784	2.01384	1.39e-22	4.95e-21
LOC_Os02g47670	9.09007	8.62197	9.14501	11.0093	10.95	10.991	2.01291	3e-43	2.97e-41
LOC_Os08g39170	4.4001	3.32682	2.77531	5.75363	5.65393	5.36029	2.012	8.67e-05	0.000591864
LOC_Os10g05180	3.78655	2.95893	3.42542	5.19289	5.62286	5.19949	2.01195	6.7e-05	0.000468946
LOC_Os10g03855	3.78655	4.25308	3.42542	5.90074	5.8545	5.5722	2.01109	4e-06	3.48e-05
LOC_Os09g20090	11.3168	11.4779	11.186	13.2835	13.4851	13.2442	2.0104	2.6e-65	5.74e-63
LOC_Os02g31867	3.8791	2.46388	0.981394	4.32409	4.48908	5.28213	2.0075	0.00801956	0.0320235
LOC_Os06g47520	5.08378	4.69173	5.09291	7.05044	6.70033	7.04511	2.00306	2.56e-11	4.23e-10
LOC_Os10g28240	9.14934	8.42748	8.93704	10.7296	10.6769	11.1562	2.0021	5.23e-26	2.25e-24
LOC_Os01g10640	2.69723	2.46388	2.29204	4.82292	2.66998	4.56967	2.00007	0.013115	0.0480294
LOC_Os06g44190	5.30008	5.52888	5.13352	2.36091	4.00178	3.56461	-2.00033	0.000225024	0.00140086
LOC_Os09g07154	7.90461	7.5494	7.9906	5.81852	5.9326	5.78554	-2.00192	1.41e-17	3.78e-16
LOC_Os10g04090	4.78207	5.49315	4.48776	0.869783	4.00178	3.10137	-2.00297	0.00588424	0.0245706
LOC_Os07g49120	8.15188	7.6663	7.72427	6.1564	5.79999	5.60467	-2.00344	1.92e-15	4.4e-14
LOC_Os09g07150	7.67863	8.28851	7.86357	5.88062	6.0999	5.94623	-2.00544	1.39e-16	3.49e-15
LOC_Os01g52480	10.1768	10.3798	10.3289	8.56019	8.35378	7.86966	-2.008	1.51e-31	8.5e-30
LOC_Os11g04920	6.77869	7.32394	6.82085	4.98246	5.14285	4.91868	-2.01043	4.44e-11	7.17e-10
LOC_Os03g09220	11.6306	11.19	11.5503	9.41175	9.10967	9.78226	-2.0106	2.63e-30	1.41e-28
LOC_Os01g17330	7.50798	7.18531	7.62807	5.40495	5.62286	5.36029	-2.01361	1.03e-14	2.26e-13
LOC_Os12g04500	10.0717	9.7201	9.96117	8.10258	8.01989	7.55759	-2.01444	2.28e-31	1.27e-29
LOC_Os07g13834	6.51588	6.81756	5.91735	4.49263	4.48908	4.50232	-2.01519	6.41e-08	7.28e-07
LOC_Os04g19114	5.39717	5.17019	5.45524	3.33646	3.79432	3.10137	-2.01532	4.67e-05	0.000337482
LOC_Os04g54474	10.7739	10.6751	10.8634	8.87945	8.65959	8.72603	-2.01556	3.64e-60	6.53e-58
LOC_Os02g54730	11.9052	11.8228	11.8992	9.72693	9.7755	10.0489	-2.02105	3.42e-65	7.37e-63
LOC_Os01g66200	12.9955	12.7254	13.0621	10.8268	10.8208	11.0723	-2.02436	2.72e-57	4.46e-55
LOC_Os01g57280	8.01581	7.32394	8.12758	5.73133	5.30823	6.34263	-2.03013	2.59e-11	4.27e-10
LOC_Os11g03240	6.41128	6.72819	6.50211	4.73601	4.2659	4.63402	-2.03203	1.43e-09	1.97e-08
LOC_Os11g42970	5.42814	4.41457	4.82183	2.57636	3.67821	2.68166	-2.03691	0.000969714	0.00517168
LOC_Os04g34180	8.28892	8.32453	8.07121	6.38782	6.57606	5.39784	-2.03758	1.54e-14	3.34e-13
LOC_Os02g08170	5.8501	5.75688	5.57803	3.8317	3.90177	3.56461	-2.03897	2.19e-06	1.98e-05
LOC_Os07g01340	8.50401	7.57526	8.65264	6.25347	6.16606	6.43583	-2.04356	1.71e-13	3.43e-12
LOC_Os06g05500	5.73098	5.87262	5.63571	4.19968	2.66998	4.01477	-2.04393	1.47e-05	0.000115566
LOC_Os07g32060	5.36553	4.48901	5.05112	3.65345	1.65337	3.27285	-2.04532	0.00116139	0.00607432
LOC_Os08g02180	6.88295	6.87421	6.97407	4.78012	5.18601	4.69562	-2.04916	5.91e-12	1.04e-10
LOC_Os08g07010	11.0071	10.8182	11.1072	8.90458	9.22279	8.61083	-2.0507	2.71e-37	2.09e-35
LOC_Os03g15050	13.4697	13.1281	13.2916	10.7076	10.9445	11.8346	-2.056	5.64e-08	6.46e-07
LOC_Os05g06890	7.64608	7.63385	7.8082	5.77558	4.90528	6.06769	-2.05633	2.2e-13	4.37e-12
LOC_Os10g42610	10.529	10.4124	10.5353	8.52497	8.31055	8.46809	-2.05769	1.16e-61	2.16e-59
LOC_Os12g03200	7.30608	6.56571	7.17226	4.5447	5.45659	4.96944	-2.05922	1.12e-09	1.56e-08
LOC_Os02g36414	10.6012	10.2507	10.2957	8.17458	8.16715	8.62278	-2.05931	1.62e-35	1.13e-33
LOC_Os09g11460	9.47262	9.57813	9.45044	7.34288	7.84917	7.03323	-2.06073	2.78e-26	1.23e-24
LOC_Os02g56700	7.7721	7.75192	7.88157	5.90074	5.09837	6.09081	-2.06344	3.11e-15	7.04e-14
LOC_Os01g60730	9.23938	9.7676	9.40554	7.65269	7.63228	6.85572	-2.06534	6.55e-21	2.12e-19
LOC_Os09g17540	3.96607	4.0712	4.82183	2.36091	2.07673	2.90672	-2.06666	0.00446476	0.0193756
LOC_Os10g17690	4.19935	4.41457	4.48776	1.79998	2.40364	3.10137	-2.07116	0.00367034	0.0164016
LOC_Os06g19130	4.63056	5.02764	4.71884	3.33646	2.66998	2.41488	-2.07253	0.000694286	0.00384213
LOC_Os01g20894	5.57371	6.23898	5.51794	4.5447	2.40364	3.69099	-2.07376	9.03e-05	0.000614451
LOC_Os06g36560	13.5023	13.6795	13.5404	11.4974	11.3011	11.6775	-2.07634	1.49e-66	3.51e-64
LOC_Os01g46870	7.11949	7.84698	7.2937	5.68568	5.14285	5.28213	-2.07937	2.5e-12	4.53e-11
LOC_Os08g39370	7.8991	7.56669	7.75062	5.90074	5.45659	5.63644	-2.08392	6.92e-18	1.91e-16
LOC_Os11g13670	5.91711	5.63103	5.45524	4.06354	3.26043	3.56461	-2.08424	5.81e-06	4.9e-05
LOC_Os03g46570	6.82596	5.97976	6.60678	4.9442	4.18312	4.10834	-2.08536	1.04e-07	1.15e-06
LOC_Os12g08260	10.8889	10.8218	10.9262	8.74403	8.81544	8.8327	-2.08546	2.33e-78	6.67e-76
LOC_Os02g26794	3.96607	4.8126	5.05112	3.07835	2.66998	2.41488	-2.08706	0.00155602	0.00780794
LOC_Os05g51780	8.5575	8.32453	8.54385	6.53668	6.0999	6.50628	-2.09477	1.52e-25	6.37e-24
LOC_Os05g25400	7.72301	7.55808	7.8082	5.70869	5.55864	5.60467	-2.09518	3.15e-19	9.41e-18
LOC_Os01g07890	5.23152	5.12422	5.09291	3.45004	2.89473	3.10137	-2.09833	7.5e-05	0.000519873
LOC_Os05g32420	6.74219	6.0552	6.05057	4.43861	4.48908	3.80718	-2.09906	1.31e-07	1.42e-06
LOC_Os11g31070	9.93554	9.96959	9.83295	7.92733	8.14545	7.22301	-2.10115	5.32e-26	2.28e-24
LOC_Os02g35090	5.57371	5.02764	5.28542	3.55533	2.40364	3.69099	-2.10116	8.53e-05	0.000584279
LOC_Os02g53380	9.50202	9.65086	9.71246	7.46276	7.57661	7.54927	-2.10152	1.14e-47	1.34e-45
LOC_Os06g10650	8.84249	8.88577	8.79552	6.92835	6.62393	6.65325	-2.10364	1.06e-33	6.71e-32
LOC_Os04g31120	10.6231	10.3539	10.4753	8.17871	8.17253	8.73706	-2.1064	1.74e-35	1.21e-33
LOC_Os04g33570	8.65561	8.45095	8.81125	6.61183	6.30956	6.69909	-2.10841	6.73e-27	3.12e-25
LOC_Os07g06850	7.63285	7.94939	7.5326	5.81852	5.34678	5.63644	-2.11633	3.83e-17	1e-15
LOC_Os04g51580	9.65873	9.24114	9.63855	7.17131	7.44956	7.60652	-2.11708	8.89e-32	5.07e-30
LOC_Os11g12740	9.67334	9.76199	9.70068	7.69938	7.68588	7.37195	-2.12155	3.89e-47	4.45e-45
LOC_Os05g03460	8.13321	8.36462	7.95138	6.01589	5.74333	6.34263	-2.12192	3.83e-20	1.19e-18
LOC_Os03g17150	4.68285	3.97087	4.54909	1.40859	2.66998	3.10137	-2.12331	0.00379739	0.0168908
LOC_Os01g66970	8.62253	8.00118	8.61369	6.28442	6.07716	6.58977	-2.12476	3.81e-19	1.13e-17
LOC_Os07g48080	6.83754	6.26039	6.43871	4.26323	4.68231	4.43166	-2.12478	1.97e-09	2.67e-08
LOC_Os07g10420	8.65234	8.01384	8.49792	6.28442	6.2498	6.34263	-2.13664	1.52e-21	5.08e-20
LOC_Os03g61270	5.08378	5.81591	4.8707	3.91319	1.05161	3.56461	-2.13704	0.000866941	0.00467734
LOC_Os01g36294	4.1257	3.97087	4.54909	1.40859	2.07673	3.10137	-2.14202	0.00617076	0.0255773
LOC_Os05g42080	9.16091	9.71817	9.1149	7.36477	7.1119	7.16973	-2.14208	7.19e-27	3.32e-25
LOC_Os06g03860	13.1487	12.6594	13.1013	10.8759	10.7975	10.8533	-2.14407	7.28e-55	1.09e-52
LOC_Os02g09240	6.34792	6.10339	5.96314	3.8317	3.90177	4.43166	-2.14495	5.04e-08	5.82e-07
LOC_Os04g36670	9.49838	9.31973	9.5438	7.23608	7.30044	7.4092	-2.15021	5.81e-45	6.09e-43
LOC_Os08g33479	13.1417	12.7471	13.2443	11.1078	10.8654	10.7244	-2.15197	2.42e-46	2.64e-44
LOC_Os01g56780	10.2415	9.56098	10.2879	7.78846	7.48455	8.34373	-2.15563	1.86e-20	5.89e-19
LOC_Os06g11860	10.6513	10.5984	10.761	8.44503	8.41401	8.68485	-2.15668	2.61e-63	5.17e-61
LOC_Os02g57790	4.46126	4.75343	5.09291	3.45004	1.65337	2.68166	-2.15748	0.00109647	0.00578125
LOC_Os10g34409	6.29851	6.28149	6.32056	4.49263	3.79432	4.19622	-2.15997	5.17e-09	6.67e-08
LOC_Os07g26760	4.46126	4.33608	4.48776	2.36091	2.89473	2.08732	-2.16404	0.00169506	0.0084084
LOC_Os11g47590	5.12216	4.55979	4.28637	0	3.41353	3.10137	-2.16409	0.00667249	0.027359
LOC_Os09g03200	5.19598	4.75343	5.13352	3.21317	2.66998	3.10137	-2.16639	0.000114418	0.000760882
LOC_Os05g07810	5.68044	6.00535	5.71814	3.33646	4.48908	2.90672	-2.1665	8.21e-06	6.77e-05
LOC_Os03g36490	9.27601	9.25986	9.14252	6.99538	7.26062	6.93448	-2.16706	1.17e-40	1.04e-38
LOC_Os01g53820	5.30008	4.62727	5.38969	2.57636	2.89473	3.69099	-2.16901	0.000166842	0.00106933
LOC_Os11g14140	11.6463	11.591	11.6768	9.62025	9.46761	9.295	-2.17124	4.21e-76	1.12e-73
LOC_Os07g28590	3.68766	4.0712	4.4237	2.36091	2.40364	1.66283	-2.17172	0.00598049	0.0249397
LOC_Os12g41650	7.18441	6.81756	7.38903	4.82292	4.41845	5.5722	-2.17329	9.32e-11	1.46e-09
LOC_Os04g34010	6.31517	6.81756	6.32056	4.43861	4.62073	4.01477	-2.17362	2.05e-09	2.77e-08
LOC_Os01g73110	8.35889	8.20263	8.41798	5.81852	6.57606	6.02033	-2.17936	1.52e-21	5.09e-20
LOC_Os06g08210	6.04247	6.69713	5.69118	4.06354	4.00178	4.19622	-2.17998	2.11e-07	2.24e-06
LOC_Os04g56120	6.81429	6.7586	6.86975	4.19968	4.34419	5.28213	-2.18192	3.4e-10	5.01e-09
LOC_Os10g21130	6.21219	4.92412	6.19187	3.65345	1.65337	4.69562	-2.18322	0.000387018	0.00227758
LOC_Os08g43210	5.75561	6.19519	5.94043	2.76378	3.26043	4.81146	-2.18687	2.55e-05	0.000192587
LOC_Os12g18410	6.69205	6.17278	6.60678	3.74533	3.90177	5.11182	-2.19107	1.23e-07	1.34e-06
LOC_Os10g01640	10.5876	10.2003	10.6082	8.38202	7.78746	8.58258	-2.19209	1.82e-29	9.45e-28
LOC_Os12g03790	7.72301	7.98198	7.96832	5.53936	6.22931	5.19949	-2.19963	3.81e-16	9.27e-15
LOC_Os06g06200	6.59987	6.49522	6.59229	4.26323	4.0953	4.81146	-2.20101	1.81e-10	2.74e-09
LOC_Os09g17740	10.114	10.2706	9.97381	7.98501	7.84244	7.93497	-2.20524	1.83e-55	2.77e-53
LOC_Os02g55689	5.26621	1.7042	6.0292	3.65345	1.65337	3.27285	-2.20577	0.0114659	0.0429955
LOC_Os02g08510	5.26621	5.49315	5.21147	2.36091	1.05161	4.43166	-2.20863	0.00155217	0.00779278
LOC_Os04g31760	4.63056	4.97681	4.13458	1.40859	3.41353	2.41488	-2.21201	0.00227624	0.0108474
LOC_Os03g60850	8.67833	8.50576	8.72418	6.74019	6.14434	6.32324	-2.21824	2.08e-27	9.86e-26
LOC_Os11g04680	5.87278	6.77357	6.38925	4.38248	4.90528	2.41488	-2.21923	7.53e-06	6.24e-05
LOC_Os05g02110	5.73098	5.21474	4.96373	0	2.89473	4.35737	-2.22457	0.00377325	0.0167946
LOC_Os02g36810	4.73331	4.41457	2.96728	0.869783	2.66998	2.68166	-2.22486	0.0106605	0.0405073
LOC_Os06g05010	8.33049	8.12306	8.54007	6.6716	5.18601	6.13595	-2.22627	6.15e-14	1.27e-12
LOC_Os02g42380	4.87489	4.0712	5.00809	3.21317	2.89473	1.05879	-2.22704	0.00173083	0.00856531
LOC_Os02g37610	8.28892	8.6827	8.15743	6.0702	6.63954	5.66752	-2.22909	6.04e-18	1.67e-16
LOC_Os09g35870	7.05151	6.95522	7.34648	5.01974	4.7981	4.96944	-2.23049	1.44e-14	3.13e-13
LOC_Os05g46480	7.35524	7.65017	7.23891	4.69051	5.68435	5.15632	-2.23454	9.4e-14	1.92e-12
LOC_Os08g41940	5.08378	5.66354	5.13352	2.92962	3.79432	2.68166	-2.23512	4.09e-05	0.000298176
LOC_Os01g32259	7.8991	7.44107	7.67697	5.90074	4.95603	5.36029	-2.23892	2.92e-15	6.62e-14
LOC_Os01g06560	9.1678	9.07588	9.10727	6.96703	7.01948	6.63764	-2.24026	1.37e-40	1.21e-38
LOC_Os06g48620	10.2283	9.84581	10.392	7.9944	7.92755	7.87633	-2.24388	3.89e-42	3.71e-40
LOC_Os06g05070	4.87489	5.12422	5.17302	3.07835	3.26043	2.41488	-2.24837	7.17e-05	0.000498448
LOC_Os11g14190	10.2272	10.1596	10.3201	8.17458	8.00189	7.74408	-2.25348	4.61e-54	6.6e-52
LOC_Os03g52880	9.01812	9.15803	9.09704	6.88861	6.57606	7.02125	-2.25999	4.09e-39	3.38e-37
LOC_Os03g61150	12.2078	12.1164	12.2506	9.92288	9.98397	9.88995	-2.26124	5.33e-114	3.67e-111
LOC_Os05g29030	9.23282	8.76739	9.11236	6.98599	6.03056	7.12565	-2.26959	5.48e-20	1.7e-18
LOC_Os01g67835	5.62806	5.29992	5.00809	3.91319	2.89473	2.08732	-2.2733	8.63e-05	0.000589848
LOC_Os03g27280	9.57992	9.27835	9.58098	7.17131	7.35818	7.11442	-2.27797	7.68e-44	7.68e-42
LOC_Os01g09150	4.4001	4.33608	4.48776	2.76378	2.66998	1.05879	-2.28497	0.00194901	0.00950173
LOC_Os11g05550	5.89512	5.72643	5.45524	2.36091	3.67821	4.10834	-2.28574	7.58e-06	6.27e-05
LOC_Os08g14720	3.8791	4.0712	4.4237	2.92962	0	2.08732	-2.28693	0.00901223	0.0353629
LOC_Os02g56600	8.1285	6.81756	7.98506	4.69051	5.38432	6.09081	-2.28916	2.71e-09	3.61e-08
LOC_Os01g63150	8.39852	8.08156	8.42618	6.20575	5.77193	6.09081	-2.28925	7.34e-26	3.13e-24
LOC_Os11g10590	6.76663	6.5997	6.21097	4.38248	3.67821	4.69562	-2.28956	1.16e-09	1.61e-08
LOC_Os05g50330	5.04435	5.25796	4.82183	3.65345	1.05161	2.90672	-2.29114	0.000435849	0.00253337
LOC_Os02g13710	9.02319	8.63842	8.7041	6.63603	6.65498	6.20112	-2.29643	9.04e-30	4.78e-28
LOC_Os03g28090	5.48814	5.02764	5.05112	2.57636	3.55193	2.90672	-2.3007	3.61e-05	0.000265862
LOC_Os03g14110	7.86556	7.75192	7.7956	5.86021	5.26863	5.32174	-2.30725	8.21e-21	2.66e-19
LOC_Os05g10670	9.39246	9.23033	9.33329	7.25183	7.12305	6.58977	-2.30777	8.99e-36	6.42e-34
LOC_Os06g36670	6.96969	6.72819	6.47076	4.38248	4.5564	4.50232	-2.31244	3.95e-12	7.03e-11
LOC_Os02g33460	5.68044	4.97681	4.71884	3.21317	2.89473	2.90672	-2.316	5.35e-05	0.00038191
LOC_Os07g48450	7.84275	7.84698	8.05015	5.19289	4.7981	6.39927	-2.31615	4.22e-12	7.5e-11
LOC_Os01g55080	9.07057	9.23033	8.88149	6.83734	7.1119	6.158	-2.3207	2.04e-25	8.44e-24
LOC_Os11g29720	5.23152	5.45652	5.66371	2.92962	4.00178	2.41488	-2.32584	1.7e-05	0.000132426
LOC_Os01g03330	11.9841	11.9476	11.9395	9.55669	9.82241	9.46163	-2.33747	1.62e-84	5.58e-82
LOC_Os04g53560	8.41793	7.32394	8.02878	5.70869	5.38432	5.89463	-2.33851	6.43e-15	1.43e-13
LOC_Os07g34020	8.81931	8.09354	8.6386	5.68568	6.65498	6.20112	-2.34067	3.48e-18	9.74e-17
LOC_Os03g63950	10.8728	10.3551	10.7643	8.19101	8.23036	8.54959	-2.35391	6.08e-45	6.34e-43
LOC_Os08g33710	12.3852	11.7996	12.4184	9.89306	9.80695	9.90143	-2.36127	1.17e-49	1.44e-47
LOC_Os02g10660	9.65546	9.56313	9.84217	7.58591	7.31022	7.03323	-2.36548	1.6e-42	1.56e-40
LOC_Os04g55560	12.2819	12.1251	12.27	9.97718	10.0497	9.49233	-2.36795	2.59e-58	4.41e-56
LOC_Os09g25090	10.1938	9.84049	9.99049	7.65861	7.63228	7.66928	-2.36864	2.27e-57	3.77e-55
LOC_Os03g56140	4.51993	3.6197	3.77261	1.79998	0	2.90672	-2.36951	0.0109458	0.0413692
LOC_Os06g20770	3.78655	4.0712	3.6659	2.10754	0	2.41488	-2.37999	0.0109808	0.0414783
LOC_Os04g55780	5.82705	6.17278	5.21147	4.13322	1.65337	3.69099	-2.38362	2.28e-05	0.000174016
LOC_Os03g45390	9.91656	9.90138	9.86043	7.44916	7.6166	7.47216	-2.38669	8e-69	1.99e-66
LOC_Os10g14170	4.26942	3.6197	4.54909	1.79998	0	3.10137	-2.38859	0.00779288	0.031257
LOC_Os01g45550	6.17616	6.28149	6.00751	3.74533	2.89473	4.50232	-2.38861	5.34e-08	6.15e-07
LOC_Os06g43030	8.63253	8.5499	8.65264	6.63603	5.90704	6.02033	-2.38972	6.24e-28	3.05e-26
LOC_Os05g14240	11.7636	11.3823	11.8178	9.39943	9.30339	9.11225	-2.39169	4.56e-61	8.41e-59
LOC_Os03g01290	5.30008	4.75343	4.8707	2.76378	2.40364	3.10137	-2.39549	5.93e-05	0.000419973
LOC_Os01g11160	9.30341	8.56719	9.11236	6.1564	6.42213	7.15884	-2.40256	1.06e-19	3.23e-18
LOC_Os04g25440	10.5361	10.1892	10.3688	7.95646	7.73756	8.18634	-2.40555	5.74e-53	7.76e-51
LOC_Os09g13830	5.68044	5.29992	6.133	3.8317	3.26043	3.10137	-2.40649	8.3e-07	8.07e-06
LOC_Os01g74140	6.65326	6.42111	7.06085	4.38248	4.48908	4.27904	-2.40918	4.06e-12	7.23e-11
LOC_Os09g29540	3.68766	4.92412	4.13458	2.10754	1.65337	2.68166	-2.40949	0.00217167	0.01043
LOC_Os06g36330	7.04154	6.5997	6.85768	4.59496	4.74136	4.01477	-2.41156	6.49e-13	1.24e-11
LOC_Os02g18990	4.63056	4.75343	4.54909	0	2.89473	3.10137	-2.41644	0.0019858	0.00965661
LOC_Os03g37930	9.36871	9.66698	9.19862	6.84774	6.78698	7.35296	-2.41748	5.13e-34	3.3e-32
LOC_Os06g45930	5.57371	5.56374	5.48693	3.8317	3.55193	1.05879	-2.41815	2.62e-05	0.000198013
LOC_Os02g02190	3.96607	3.7465	3.6659	0	2.40364	2.08732	-2.42399	0.012934	0.0474894
LOC_Os10g14920	8.61918	8.27805	8.70747	6.42997	6.14434	5.72773	-2.42574	1.76e-26	7.91e-25
LOC_Os07g47540	6.04247	6.54841	6.47076	3.21317	5.14285	2.08732	-2.43109	1.91e-05	0.00014797
LOC_Os04g03530	4.1257	2.95893	4.28637	2.10754	1.65337	1.66283	-2.44086	0.00695035	0.0283643
LOC_Os04g03740	5.33318	5.69533	5.38969	4.06354	1.65337	2.68166	-2.44095	4.53e-05	0.000328005
LOC_Os08g36910	10.2095	10.1015	10.0151	7.79385	7.48455	7.72205	-2.44104	3.66e-65	7.75e-63
LOC_Os09g03190	6.12038	6.26039	6.59229	4.43861	3.90177	3.27285	-2.44395	2.46e-09	3.28e-08
LOC_Os05g31140	10.5047	9.8669	10.298	7.7667	7.64006	7.99746	-2.4447	8.72e-41	7.82e-39
LOC_Os11g28000	3.78655	4.92412	3.55067	2.36091	2.07673	1.66283	-2.44539	0.0032604	0.0147684
LOC_Os06g09560	7.79604	7.63385	7.4626	5.5648	5.42091	4.35737	-2.45115	2.62e-16	6.43e-15
LOC_Os11g03860	8.21982	8.06948	8.29805	5.6623	5.8275	5.81359	-2.4561	9.24e-31	5.06e-29
LOC_Os02g28110	4.1257	4.41457	4.05224	2.57636	0	2.41488	-2.4571	0.0037439	0.016686
LOC_Os05g46510	8.93432	8.74478	9.02331	6.12253	6.38558	6.81466	-2.45896	7.81e-33	4.71e-31
LOC_Os03g55530	5.93878	6.15002	5.28542	3.33646	3.79432	3.27285	-2.46184	2.27e-07	2.4e-06
LOC_Os05g37950	11.9802	11.7052	12.0148	9.50177	9.46979	9.32942	-2.47224	3.79e-88	1.4e-85
LOC_Os06g22925	4.4001	3.97087	4.82183	1.40859	0	3.42609	-2.47708	0.00543873	0.0229652
LOC_Os03g63970	8.0708	7.4222	7.7309	4.82292	5.90704	5.01848	-2.47787	2.38e-15	5.43e-14
LOC_Os03g07780	4.1257	3.86304	4.4237	1.40859	0	3.10137	-2.48009	0.00704236	0.0286746
LOC_Os05g49700	5.77982	5.12422	5.5483	2.57636	3.26043	3.56461	-2.48311	2.13e-06	1.93e-05
LOC_Os08g33750	11.0636	11.0754	11.14	8.74681	8.66341	8.37702	-2.48957	3.03e-84	1.03e-81
LOC_Os01g11910	8.54343	7.58378	8.43433	5.3765	5.49141	6.30359	-2.49155	9.86e-16	2.31e-14
LOC_Os12g43130	10.2017	10.1	10.1287	7.70511	7.48455	7.73677	-2.50235	1.05e-75	2.75e-73
LOC_Os12g10220	9.46704	9.49703	9.46045	6.75132	7.10067	7.06859	-2.50924	2.52e-56	3.87e-54
LOC_Os06g01860	6.84903	6.30228	6.43871	3.65345	3.90177	4.63402	-2.51337	1.16e-10	1.79e-09
LOC_Os09g20930	8.79279	8.1634	8.81438	6.29966	5.9326	6.09081	-2.51825	9.32e-27	4.27e-25
LOC_Os03g12660	10.2195	10.1582	10.2991	7.94197	7.87577	7.15884	-2.52865	1.12e-42	1.1e-40
LOC_Os04g02560	5.62806	5.45652	5.48693	3.21317	3.08914	3.10137	-2.5294	3.14e-07	3.25e-06
LOC_Os11g05820	9.62738	9.69083	9.88888	7.61665	6.98324	6.92165	-2.52956	9.5e-39	7.72e-37
LOC_Os12g36430	4.73331	4.75343	4.54909	2.36091	0	3.27285	-2.5343	0.000864645	0.00466589
LOC_Os11g23080	5.15954	3.7465	4.77125	2.36091	3.08914	1.05879	-2.53491	0.000875817	0.00471483
LOC_Os02g50900	4.19935	4.48901	4.21247	2.36091	1.05161	2.41488	-2.54093	0.00115366	0.00604131
LOC_Os06g02250	6.10129	2.95893	5.57803	2.76378	2.89473	3.27285	-2.54952	0.000453452	0.00262321
LOC_Os04g57180	10.6676	10.5372	10.9051	8.17458	8.10105	8.16472	-2.56834	7.67e-76	2.02e-73
LOC_Os04g28850	6.84903	6.98124	6.57764	3.8317	5.14285	3.27285	-2.58218	8.83e-10	1.24e-08
LOC_Os06g12960	8.69752	8.54555	8.4744	5.88062	6.65498	5.0659	-2.58748	9.48e-19	2.76e-17
LOC_Os08g04310	7.69145	7.72907	7.91689	4.86449	5.26863	5.50496	-2.59242	5.83e-24	2.24e-22
LOC_Os04g55740	9.34862	9.66096	9.31795	6.79497	6.65498	7.11442	-2.59477	3.86e-46	4.17e-44
LOC_Os11g16924	7.23781	6.84617	6.89359	3.33646	4.34419	5.19949	-2.60048	8.21e-11	1.29e-09
LOC_Os02g08400	4.87489	5.41894	5.60716	1.79998	2.40364	3.80718	-2.6111	2.9e-05	0.0002167
LOC_Os06g30860	5.62806	4.33608	4.96373	3.33646	0	2.90672	-2.61782	0.000393564	0.00231256
LOC_Os06g02010	3.96607	4.33608	5.35577	3.21317	0	2.08732	-2.62227	0.00182377	0.00897575
LOC_Os08g37040	7.41056	7.30346	7.39739	5.5898	4.00178	4.10834	-2.62304	2.77e-12	4.98e-11
LOC_Os01g54890	7.22905	7.57526	7.05029	3.65345	5.52542	4.43166	-2.62563	2.6e-11	4.29e-10
LOC_Os11g06770	11.7465	11.6571	11.9069	9.19874	9.14016	9.10375	-2.62734	6.49e-116	4.72e-113
LOC_Os01g13560	8.03102	5.59778	7.06085	3.65345	4.48908	5.32174	-2.62762	6.75e-07	6.67e-06
LOC_Os03g53520	7.62619	7.31374	7.35509	5.25673	4.18312	4.86606	-2.63011	7.36e-18	2.02e-16
LOC_Os07g48190	3.96607	2.73254	4.05224	1.79998	0	2.08732	-2.63481	0.0120173	0.0446845
LOC_Os12g37519	7.10039	5.56374	7.08176	4.49263	3.90177	4.01477	-2.63881	5.13e-09	6.62e-08
LOC_Os02g10360	4.96211	4.75343	5.00809	1.79998	2.07673	3.27285	-2.63905	6.22e-05	0.000438835
LOC_Os07g05024	5.15954	5.63103	4.77125	2.92962	3.08914	2.08732	-2.64286	8.68e-06	7.12e-05
LOC_Os03g08930	9.9056	9.44422	9.87248	6.64798	7.51025	7.09169	-2.64588	6.56e-35	4.41e-33
LOC_Os10g42130	10.5677	10.37	10.6913	8.03592	7.54381	8.08063	-2.64589	2.29e-58	3.93e-56
LOC_Os09g26620	11.5005	11.349	11.4876	8.73285	9.03787	8.55376	-2.66198	9.95e-82	3.23e-79
LOC_Os12g39230	4.4001	3.48068	3.87196	1.40859	1.05161	2.41488	-2.66478	0.00363005	0.016254
LOC_Os11g47560	9.46517	9.67896	9.43833	6.72899	7.43174	6.158	-2.67658	8.99e-28	4.34e-26
LOC_Os11g16310	6.44195	6.6164	6.69082	4.32409	3.26043	4.10834	-2.68245	1.3e-12	2.43e-11
LOC_Os04g59200	8.73515	8.28851	8.73082	5.79721	6.18745	5.78554	-2.68949	1.44e-33	9.05e-32
LOC_Os01g08220	6.08195	5.72643	5.69118	3.45004	3.08914	3.27285	-2.68975	7.09e-09	9e-08
LOC_Os01g72330	10.9138	10.685	10.9654	8.33474	8.12342	7.98518	-2.70584	6.43e-81	2.01e-78
LOC_Os02g54720	9.50747	9.5105	9.45445	6.69483	6.67026	6.99699	-2.71052	1.81e-64	3.72e-62
LOC_Os05g27580	8.02596	7.95597	8.37628	5.79721	5.42091	4.96944	-2.71085	1.36e-25	5.7e-24
LOC_Os08g38710	13.6616	13.1182	13.5484	10.6773	10.4367	10.9856	-2.74458	1.65e-60	2.99e-58
LOC_Os02g41850	3.8791	3.6197	4.48776	1.40859	2.07673	1.66283	-2.74583	0.00188139	0.00922101
LOC_Os12g43790	3.58148	4.165	4.13458	2.36091	1.65337	0	-2.75464	0.00371764	0.0165959
LOC_Os06g05000	9.74118	9.83515	9.75375	7.22814	6.94607	6.85572	-2.76029	6.4e-71	1.64e-68
LOC_Os04g08360	7.65919	8.09354	8.18184	5.5648	5.14285	4.96944	-2.7659	2.67e-25	1.1e-23
LOC_Os11g28720	5.60114	5.56374	5.13352	2.57636	3.79432	1.05879	-2.76744	8.33e-06	6.85e-05
LOC_Os05g29676	5.65449	3.6197	5.71814	1.40859	2.89473	3.27285	-2.7854	0.000136954	0.000892872
LOC_Os07g02192	3.8791	5.49315	4.35667	3.07835	1.65337	1.05879	-2.78685	0.000621733	0.00348145
LOC_Os05g50310	5.42814	4.75343	5.5483	3.07835	0	3.27285	-2.80324	3.06e-05	0.000228295
LOC_Os03g10980	7.94264	7.78184	7.84535	5.01974	4.90528	5.32174	-2.80619	1.1e-29	5.76e-28
LOC_Os10g08580	9.21073	9.03609	9.23873	6.84774	6.03056	6.02033	-2.81072	1.86e-36	1.38e-34
LOC_Os03g63200	6.50139	5.34069	6.38925	3.33646	3.41353	3.56461	-2.85011	2.44e-09	3.26e-08
LOC_Os10g41040	7.88242	7.95597	8.16235	5.05607	4.90528	5.53897	-2.85294	1.03e-29	5.43e-28
LOC_Os01g31860	3.96607	3.6197	3.13668	2.10754	0	1.05879	-2.85594	0.00947775	0.0368192
LOC_Os03g41110	7.09075	6.77357	7.39739	4.32409	4.00178	4.56967	-2.85834	1.83e-17	4.9e-16
LOC_Os03g51530	5.45845	4.25308	5.05112	2.10754	2.66998	2.41488	-2.86324	1.89e-05	0.000145986
LOC_Os10g33760	8.05105	6.72819	8.01797	3.8317	4.48908	5.72773	-2.87296	7.16e-11	1.13e-09
LOC_Os06g03830	8.98726	8.8188	9.03139	6.17304	6.20854	5.86812	-2.87304	2.5e-52	3.35e-50
LOC_Os07g48560	9.56258	9.30435	9.59195	6.62398	6.62393	6.57346	-2.89778	8.67e-67	2.06e-64
LOC_Os01g63210	5.62806	5.72643	5.38969	2.36091	3.67821	2.08732	-2.90241	2.16e-07	2.28e-06
LOC_Os01g22910	5.77982	5.41894	6.38925	0.869783	2.89473	4.19622	-2.90303	5.71e-06	4.82e-05
LOC_Os03g22200	6.45704	6.81756	6.32056	3.65345	3.41353	4.01477	-2.93208	8.76e-14	1.8e-12
LOC_Os02g33060	5.45845	5.25796	5.42284	3.45004	1.65337	2.08732	-2.93305	1.38e-06	1.3e-05
LOC_Os12g39220	10.9747	10.7498	11.04	8.04047	8.05523	7.88957	-2.93405	9.32e-106	5.22e-103
LOC_Os06g34180	9.6846	9.91663	9.84523	6.8785	7.00751	6.7724	-2.93959	1.05e-79	3.18e-77
LOC_Os04g49970	5.42814	5.59778	5.7961	2.57636	3.41353	2.41488	-2.94046	3.39e-08	3.98e-07
LOC_Os02g09850	7.38711	7.59225	7.47055	4.32409	5.14285	4.10834	-2.95101	9.58e-22	3.26e-20
LOC_Os08g02110	10.8757	10.8326	10.7091	7.87236	8.04355	7.58227	-2.96706	3.15e-96	1.33e-93
LOC_Os03g08170	7.79009	7.39342	7.56265	5.1261	2.66998	5.11182	-2.96825	1.46e-13	2.93e-12
LOC_Os04g19500	5.00382	3.6197	4.71884	2.36091	0	2.41488	-2.9764	0.000443927	0.0025742
LOC_Os08g31660	7.83122	7.62563	7.84535	4.73601	4.34419	5.28213	-2.98262	1.41e-26	6.34e-25
LOC_Os03g36470	2.88749	3.15457	4.71884	0.869783	1.05161	2.08732	-2.98378	0.00565505	0.0237705
LOC_Os02g13800	6.50139	6.34299	6.59229	4.13322	3.26043	3.10137	-2.98446	3.87e-13	7.53e-12
LOC_Os09g28550	4.04809	3.97087	4.54909	2.36091	1.65337	0	-2.99745	0.00096492	0.00514917
LOC_Os05g25240	3.05555	3.32682	3.96491	1.40859	1.05161	1.05879	-2.99859	0.00717002	0.0291195
LOC_Os03g40194	10.0863	10.0238	10.2176	6.95746	6.65498	7.59848	-2.99871	1.17e-49	1.44e-47
LOC_Os01g03740	8.57835	8.52358	8.69056	5.77558	5.98241	4.86606	-3.00249	6.71e-35	4.5e-33
LOC_Os01g29780	5.42814	5.02764	4.28637	2.76378	2.07673	1.66283	-3.0061	1.64e-05	0.000128465
LOC_Os02g10990	6.96969	6.63291	6.96284	4.49263	2.89473	3.9147	-3.01161	1.24e-14	2.71e-13
LOC_Os10g35370	5.65449	5.49315	4.91797	1.40859	3.26043	2.68166	-3.0167	1.2e-06	1.14e-05
LOC_Os08g43250	5.04435	5.81591	5.05112	3.65345	1.65337	0	-3.04056	4.93e-05	0.000354117
LOC_Os12g41630	5.51723	4.8126	5.42284	2.10754	2.89473	2.41488	-3.04061	6.16e-07	6.12e-06
LOC_Os01g38580	5.75561	4.69173	5.35577	1.40859	0	3.80718	-3.04479	0.00011205	0.00074606
LOC_Os10g41780	7.02137	5.95371	7.08176	3.74533	3.55193	4.10834	-3.04905	6.53e-13	1.25e-11
LOC_Os04g24804	5.39717	6.30228	4.91797	2.76378	3.26043	2.08732	-3.06746	3.14e-07	3.25e-06
LOC_Os03g02874	3.34235	3.32682	4.05224	0.869783	0	2.08732	-3.08453	0.00659579	0.0270817
LOC_Os03g16960	7.31439	7.65017	7.34648	4.26323	4.34419	4.63402	-3.0893	6.4e-25	2.6e-23
LOC_Os03g14040	4.1257	4.55979	3.42542	2.10754	0	1.66283	-3.09409	0.00135076	0.00691203
LOC_Os04g56309	4.26942	4.0712	3.87196	2.36091	0	1.05879	-3.09584	0.0014555	0.00737927
LOC_Os07g25030	4.82923	4.33608	4.82183	2.36091	2.07673	1.05879	-3.0963	3.96e-05	0.000289588
LOC_Os03g59440	8.86812	8.43692	8.78281	5.77558	5.68435	5.39784	-3.10051	7.77e-45	8.08e-43
LOC_Os11g25990	4.33624	2.46388	3.6659	0	0	2.41488	-3.10531	0.0131011	0.0480004
LOC_Os01g36350	4.57631	3.86304	4.91797	2.36091	0	2.08732	-3.10908	0.000251242	0.00154861
LOC_Os07g44430	7.22905	7.01941	7.39739	3.74533	3.08914	5.01848	-3.13378	2.49e-15	5.67e-14
LOC_Os08g34700	8.42178	8.62197	8.48229	5.5648	5.88101	4.35737	-3.13389	2.18e-29	1.13e-27
LOC_Os02g01700	6.57241	4.41457	5.45524	2.76378	2.40364	3.10137	-3.16238	9.91e-07	9.54e-06
LOC_Os04g43560	9.40418	8.08156	8.86349	4.98246	5.98241	6.06769	-3.16338	1.02e-21	3.47e-20
LOC_Os07g41910	4.82923	4.41457	4.13458	0	2.07673	2.41488	-3.16785	0.000242376	0.0015002
LOC_Os10g34700	3.96607	2.73254	4.48776	2.10754	1.05161	0	-3.16814	0.0037247	0.0166142
LOC_Os02g12270	4.4001	5.34069	4.82183	2.57636	2.07673	1.05879	-3.17856	1.4e-05	0.000110888
LOC_Os07g43440	5.00382	4.33608	4.82183	2.57636	0	2.08732	-3.18521	5.11e-05	0.000365674
LOC_Os05g48000	4.57631	4.165	4.48776	2.10754	1.05161	1.66283	-3.18668	0.000119471	0.000791944
LOC_Os02g32600	5.30008	4.62727	4.96373	0.869783	3.26043	1.05879	-3.18872	3.62e-05	0.000266213
LOC_Os01g48525	4.82923	4.69173	5.05112	0	2.07673	2.90672	-3.19402	3.88e-05	0.000284422
LOC_Os07g29760	3.78655	4.62727	3.28826	1.40859	0	2.08732	-3.20225	0.0018027	0.00888015
LOC_Os05g36270	11.0971	10.8661	10.9283	7.69362	7.38621	8.12048	-3.20967	1.09e-78	3.15e-76
LOC_Os06g34430	4.19935	3.48068	3.96491	2.36091	0	0	-3.21697	0.00365669	0.0163488
LOC_Os12g05690	5.36553	5.95371	6.05057	2.57636	3.41353	2.08732	-3.22887	2.73e-09	3.62e-08
LOC_Os12g05210	6.41128	6.71274	6.35531	3.55533	3.41353	3.10137	-3.24935	2.96e-15	6.72e-14
LOC_Os10g33190	4.87489	5.52888	5.28542	2.57636	1.65337	2.41488	-3.25802	3.16e-07	3.27e-06
LOC_Os10g37920	4.78207	3.7465	4.21247	1.40859	0	2.41488	-3.25828	0.000467498	0.00269693
LOC_Os10g09110	7.59923	6.86026	7.40571	4.26323	3.79432	4.27904	-3.26398	2.76e-21	9.18e-20
LOC_Os08g27759	3.96607	4.48901	3.77261	1.40859	0	2.08732	-3.31121	0.000712475	0.00392723
LOC_Os03g47860	4.46126	4.75343	3.87196	0.869783	0	2.68166	-3.32591	0.00039072	0.00229635
LOC_Os05g29150	5.08378	5.59778	5.74459	0.869783	2.89473	2.90672	-3.3322	1.39e-07	1.5e-06
LOC_Os10g19890	5.75561	5.45652	5.48693	2.36091	1.65337	3.10137	-3.34535	8.65e-09	1.09e-07
LOC_Os09g31410	8.63253	7.85403	8.7041	5.1261	4.62073	5.47013	-3.37123	2.26e-30	1.22e-28
LOC_Os05g29710	8.09029	7.87501	7.89934	4.5447	4.2659	4.96944	-3.39503	5.1e-36	3.68e-34
LOC_Os07g35100	4.33624	4.92412	4.77125	0.869783	2.07673	2.08732	-3.41274	1.76e-05	0.000137194
LOC_Os05g42150	8.83673	8.60115	8.63506	5.3765	5.09837	5.43444	-3.41542	8.67e-56	1.33e-53
LOC_Os06g03520	8.09029	7.33408	7.95705	4.86449	4.48908	3.80718	-3.42131	2.04e-25	8.45e-24
LOC_Os11g06150	7.18441	7.64203	7.69743	4.13322	4.18312	4.19622	-3.42961	2.88e-27	1.36e-25
LOC_Os08g02094	3.78655	2.13348	4.05224	0.869783	1.05161	1.05879	-3.43501	0.00548402	0.0231238
LOC_Os03g17890	4.87489	4.41457	4.71884	1.79998	0	2.41488	-3.43839	2.65e-05	0.000199953
LOC_Os01g34060	7.23781	7.60903	7.36365	3.74533	4.48908	3.80718	-3.45115	1.06e-25	4.47e-24
LOC_Os12g42220	3.96607	3.86304	3.87196	1.79998	0	1.05879	-3.46346	0.00114094	0.00598285
LOC_Os02g10860	7.68505	7.4781	7.50964	4.26323	4.34419	3.80718	-3.47312	2.75e-30	1.48e-28
LOC_Os06g21380	6.96969	6.23898	6.84551	3.91319	3.08914	2.68166	-3.4972	1.73e-15	3.97e-14
LOC_Os11g42510	6.59987	5.69533	6.35531	2.10754	2.66998	3.69099	-3.50941	1.49e-11	2.52e-10
LOC_Os10g39110	4.46126	1.09034	3.6659	0.869783	0	1.66283	-3.52353	0.00924516	0.0360822
LOC_Os02g43330	7.65265	7.71363	7.9227	4.19968	4.5564	4.10834	-3.54008	2.88e-34	1.89e-32
LOC_Os04g03180	6.72982	6.77357	6.5479	2.10754	4.18312	2.90672	-3.5478	1.32e-14	2.89e-13
LOC_Os03g37954	3.8791	5.29992	4.21247	1.40859	0	2.41488	-3.54925	0.00011131	0.000741864
LOC_Os05g26940	4.19935	4.41457	4.8707	2.36091	1.05161	0	-3.55287	8.55e-05	0.000584958
LOC_Os06g08680	5.23152	5.12422	5.13352	1.79998	0	2.90672	-3.55862	8.2e-07	8e-06
LOC_Os05g15170	5.19598	4.8126	5.00809	1.40859	2.89473	0	-3.56652	3.99e-06	3.47e-05
LOC_Os12g44110	8.85108	7.79657	8.67	4.82292	5.52542	4.01477	-3.6397	3.81e-26	1.65e-24
LOC_Os12g02210	6.28165	6.03049	6.07162	2.76378	2.89473	2.41488	-3.64299	1.79e-13	3.58e-12
LOC_Os03g06970	4.91916	3.7465	3.42542	0	2.40364	0	-3.65882	0.00118524	0.00617783
LOC_Os07g43604	5.60114	5.07674	6.133	2.10754	0	3.27285	-3.65912	6.15e-08	7.01e-07
LOC_Os02g13510	8.45223	8.60951	8.38472	4.38248	5.22791	4.91868	-3.66835	1.27e-48	1.53e-46
LOC_Os02g46780	4.57631	4.25308	5.21147	2.36091	0	1.05879	-3.77467	2.03e-05	0.000156231
LOC_Os02g15110	4.33624	4.25308	4.05224	2.10754	0	0	-3.83299	0.000296342	0.00179459
LOC_Os11g38890	3.05555	3.32682	3.6659	0.869783	0	1.05879	-3.8494	0.00521391	0.0221305
LOC_Os07g03770	10.2095	9.7143	10.0619	6.3735	5.90704	6.17972	-3.85555	5e-88	1.82e-85
LOC_Os01g61610	10.5467	10.2613	10.6639	6.48431	6.75867	6.71406	-3.86275	3.24e-118	2.72e-115
LOC_Os01g22249	3.58148	3.15457	3.28826	1.40859	0	0	-3.89009	0.00640748	0.0264169
LOC_Os12g15490	2.88749	3.48068	3.87196	0	0	1.66283	-3.89818	0.00523972	0.0222156
LOC_Os03g04900	6.31517	5.90016	6.5479	3.33646	0	2.68166	-3.92086	2.76e-12	4.98e-11
LOC_Os02g13870	7.10039	7.4781	7.19162	3.65345	3.67821	2.90672	-3.92329	2.74e-26	1.21e-24
LOC_Os07g41060	7.68505	6.54841	7.28471	3.33646	3.08914	3.80718	-3.94279	1.02e-20	3.27e-19
LOC_Os08g35860	11.1322	10.9834	11.0737	7.05044	7.21967	6.97231	-3.99128	1.28e-193	3.82e-190
LOC_Os04g06840	5.19598	4.69173	4.96373	2.36091	0	1.05879	-4.00278	1.55e-06	1.44e-05
LOC_Os04g56910	4.63056	2.13348	2.29204	0.869783	0	1.05879	-4.00956	0.00693591	0.0283183
LOC_Os01g41240	8.89884	7.84698	8.43433	4.78012	4.2659	4.35737	-4.01976	3.25e-36	2.36e-34
LOC_Os03g08660	4.19935	4.8126	4.28637	2.10754	0	0	-4.07635	7.04e-05	0.000489831
LOC_Os03g39610	2.47801	3.32682	2.55382	0	0	1.05879	-4.11613	0.0133872	0.048822
LOC_Os01g27580	4.78207	3.32682	4.35667	0	0	2.08732	-4.18423	0.000272274	0.00166307
LOC_Os08g43230	6.41128	6.30228	6.21097	2.10754	2.40364	2.68166	-4.19915	8.02e-16	1.89e-14
LOC_Os02g46500	4.04809	3.15457	3.87196	0	0	1.66283	-4.20648	0.00166951	0.00829852
LOC_Os05g50930	2.88749	2.13348	3.42542	0.869783	0	0	-4.20749	0.0113475	0.0426279
LOC_Os12g38100	3.20607	4.48901	2.96728	0.869783	0	1.05879	-4.22137	0.0018839	0.00922948
LOC_Os03g22410	3.20607	2.73254	2.96728	0.869783	0	0	-4.28891	0.00793819	0.0317363
LOC_Os12g43110	3.68766	4.0712	4.82183	1.79998	0	0	-4.2921	0.00018144	0.00115573
LOC_Os11g05680	2.21941	3.48068	3.13668	0	0	1.05879	-4.34233	0.00744517	0.0301006
LOC_Os07g05010	7.36328	7.0566	7.36365	2.92962	3.55193	2.68166	-4.34778	1.34e-27	6.42e-26
LOC_Os01g02470	2.88749	2.95893	3.28826	0.869783	0	0	-4.37086	0.00614002	0.0254668
LOC_Os06g24070	5.08378	3.97087	3.87196	0.869783	1.05161	1.05879	-4.38109	5.1e-05	0.000365367
LOC_Os04g49210	11.0363	10.1424	10.8398	6.26903	6.45779	6.34263	-4.382	2.28e-88	8.53e-86
LOC_Os05g20540	1.90411	3.15457	3.6659	0	0	1.05879	-4.39325	0.00729405	0.0295785
LOC_Os11g26390	3.68766	2.46388	2.77531	0	0	1.05879	-4.39701	0.00648888	0.0267039
LOC_Os12g30000	4.51993	2.95893	3.77261	0.869783	0	1.05879	-4.41771	0.000840466	0.00454362
LOC_Os01g36760	3.46687	2.95893	2.77531	0.869783	0	0	-4.42063	0.00545882	0.023032
LOC_Os11g03820	4.73331	3.48068	4.66444	1.79998	0	0	-4.42435	9.63e-05	0.000650189
LOC_Os01g11470	2.88749	3.32682	3.13668	0.869783	0	0	-4.45002	0.0047645	0.0204848
LOC_Os12g35340	3.20607	3.7465	1.972	0	0	1.05879	-4.46833	0.0057981	0.0242543
LOC_Os12g06150	3.34235	2.73254	3.28826	0	0	1.05879	-4.47676	0.00445117	0.0193385
LOC_Os01g59680	6.81429	6.21725	6.86975	2.76378	2.66998	1.05879	-4.58067	6.4e-18	1.77e-16
LOC_Os10g36610	4.33624	4.0712	4.05224	0.869783	0	1.05879	-4.69959	0.00015652	0.00100919
LOC_Os11g02610	5.91711	4.92412	5.45524	0	1.05161	2.41488	-4.71493	1.2e-08	1.5e-07
LOC_Os02g33720	4.46126	4.165	3.87196	0.869783	0	1.05879	-4.72794	0.000145147	0.000940815
LOC_Os02g15120	3.78655	4.48901	4.35667	0	0	1.66283	-4.74392	0.000146907	0.000951075
LOC_Os06g35574	2.47801	3.6197	3.96491	0.869783	0	0	-4.84134	0.00159814	0.00799101
LOC_Os10g25800	4.1257	2.46388	3.55067	0	0	1.05879	-4.90836	0.00132158	0.00677818
LOC_Os06g46740	1.50004	3.32682	2.77531	0	0	0	-4.93121	0.00698359	0.0284741
LOC_Os01g62720	1.90411	3.7465	1.5601	0	0	0	-4.96232	0.0078363	0.0313942
LOC_Os05g03972	3.8791	2.73254	3.87196	0	0	1.05879	-4.96509	0.000933553	0.00499566
LOC_Os06g18160	2.21941	2.73254	3.13668	0	0	0	-4.97108	0.00489969	0.0209622
LOC_Os10g13850	2.69723	3.15457	2.29204	0	0	0	-4.98447	0.00460774	0.0198857
LOC_Os07g43910	2.21941	3.32682	2.55382	0	0	0	-5.00445	0.00454299	0.0196581
LOC_Os07g39960	3.20607	2.13348	2.77531	0	0	0	-5.00829	0.00450755	0.0195392
LOC_Os07g26320	3.8791	3.48068	3.77261	0	1.05161	0	-5.10869	0.000430655	0.00250697
LOC_Os07g48040	3.05555	2.46388	3.28826	0	0	0	-5.24475	0.00180072	0.00887204
LOC_Os07g02560	3.46687	0	3.55067	0	0	0	-5.26035	0.00672556	0.0275431
LOC_Os01g03380	3.05555	2.95893	2.96728	0	0	0	-5.2632	0.0015203	0.00766157
LOC_Os05g06670	9.35064	9.33242	9.32674	3.8317	4.5564	4.01477	-5.27089	1.27e-96	5.53e-94
LOC_Os01g07270	2.88749	2.13348	3.6659	0	0	0	-5.30587	0.00174581	0.00862676
LOC_Os04g33830	3.05555	3.15457	2.96728	0	0	0	-5.33784	0.00112624	0.00591734
LOC_Os02g05470	5.82705	5.75688	5.77058	0	2.40364	0	-5.35202	2.15e-10	3.22e-09
LOC_Os11g38880	3.46687	2.95893	2.77531	0	0	0	-5.38214	0.00101747	0.00540497
LOC_Os02g15800	3.68766	2.46388	3.13668	0	0	0	-5.47919	0.000786353	0.00429074
LOC_Os08g30014	3.8791	2.95893	2.29204	0	0	0	-5.4885	0.000882378	0.00474636
LOC_Os06g06230	3.58148	4.48901	4.05224	0	0	1.05879	-5.49556	9.3e-05	0.000629469
LOC_Os04g06910	3.20607	2.13348	3.87196	0	0	0	-5.54033	0.000743733	0.00407637
LOC_Os03g21820	3.96607	3.15457	2.29204	0	0	0	-5.6039	0.000560818	0.00316937
LOC_Os01g10060	3.68766	2.13348	3.6659	0	0	0	-5.63615	0.000491156	0.00281291
LOC_Os10g40740	3.8791	2.46388	3.28826	0	0	0	-5.63785	0.000430977	0.0025083
LOC_Os12g43450	1.50004	4.69173	0.981394	0	0	0	-5.65471	0.00213554	0.0102801
LOC_Os04g45080	3.34235	3.32682	3.42542	0	0	0	-5.68006	0.000252862	0.00155686
LOC_Os03g56974	3.46687	3.15457	3.77261	0	0	0	-5.81554	0.000144112	0.000935005
LOC_Os05g50320	3.46687	3.6197	3.42542	0	0	0	-5.8341	0.000121982	0.000806398
LOC_Os03g27540	3.46687	3.7465	3.87196	0	0	0	-6.05035	4.25e-05	0.000308919
LOC_Os10g23050	10.5686	10.1424	10.4158	4.32409	3.67821	4.7547	-6.14298	9.67e-135	1.18e-131
LOC_Os01g38670	4.1257	5.21474	4.91797	0	0	1.05879	-6.26485	2.57e-06	2.3e-05
LOC_Os01g10310	3.46687	4.33608	4.35667	0	0	0	-6.48057	5.16e-06	4.4e-05
