# Supplementary material for: Genome-Wide Transcriptome Analysis of Rice Seedlings after Seed Dressing with Paenibacillus yonginensis DCY84T and Silicon
Source: Int J Mol Sci. 2019 Nov 23;20(23):5883. doi: 10.3390/ijms20235883 (PMC6928808; doi:10.3390/ijms20235883)
Supplement: Supplementary file 1 [file ijms-20-05883-s001.zip › Table S2.xlsx]

## Sheet: Sheet1
Table S2. List of differentially expressed genes between control and Si treatment (GSE23723).
oligo_ID	VALUE	F635 Median	B635	F532 Median	B532	Flags
LOC_Os04g50100	7.2403	2122	1366	231	226	0
LOC_Os05g37600	6.431	1352	748	163	156	0
LOC_Os04g43760	4.8527	1121	572	169	150	0
LOC_Os04g31240	4.493	1253	600	169	140	0
LOC_Os04g54570	4.2904	2855	1994	378	334	0
LOC_Os06g16350	4.2479	1428	611	143	100	0
LOC_Os12g13720	4.2218	1321	556	138	97	0
LOC_Os02g01820	4.0497	2021	514	196	105	0
LOC_Os04g11820	4.0356	898	488	131	106	0
LOC_Os06g32990	4.0257	11397	729	764	109	0
LOC_Os10g42720	3.8948	1004	528	135	103	0
LOC_Os04g59190	3.8924	1114	520	124	84	0
LOC_Os02g37780	3.8361	1566	552	170	99	0
LOC_Os03g05780	3.8213	2958	1813	389	308	0
LOC_Os10g42800	3.8079	3228	637	280	95	0
LOC_Os02g07230	3.8074	1708	476	198	110	0
LOC_Os03g61720	3.7377	5671	575	476	94	0
LOC_Os04g59160	3.7219	1027	552	132	96	0
LOC_Os07g48030	3.7149	6343	815	551	130	0
LOC_Os03g14990	3.6955	3190	547	300	96	0
LOC_Os09g23530	3.6322	14448	995	1232	147	0
LOC_Os11g41900	3.6067	714	312	126	93	0
LOC_Os05g31910	3.5834	1580	669	210	134	0
LOC_Os11g45400	3.5627	1450	422	193	106	0
LOC_Os03g52010	3.5509	1216	630	207	157	0
LOC_Os12g10140	3.4561	10399	829	984	112	0
LOC_Os03g52860	3.4454	2110	1293	336	261	0
LOC_Os03g17370	3.3971	4501	540	478	102	0
LOC_Os09g16458	3.3819	5864	808	609	124	0
LOC_Os02g09240	3.3576	823	454	136	100	0
LOC_Os07g44590	3.3053	5941	771	648	125	0
LOC_Os12g13800	3.2692	4324	670	484	105	0
LOC_Os06g06980	3.2584	1805	1183	264	199	0
LOC_Os03g63430	3.2528	5214	591	586	101	0
LOC_Os08g16910	3.2483	2923	690	376	141	0
LOC_Os09g27210	3.2432	2207	692	269	109	0
LOC_Os02g50820	3.2124	2049	705	320	175	0
LOC_Os09g24710	3.1964	2068	583	257	95	0
LOC_Os07g04200	3.1928	1836	565	305	166	0
LOC_Os01g70570	3.1866	3250	546	394	97	0
LOC_Os08g03700	3.1827	4659	791	544	118	0
LOC_Os03g56090	3.1775	937	557	140	98	0
LOC_Os07g44550	3.1597	11403	760	1300	109	0
LOC_Os04g11810	3.1484	1076	544	166	106	0
LOC_Os05g04500	3.1388	900	442	156	104	0
LOC_Os09g32260	3.1232	1795	671	266	137	0
LOC_Os10g30610	3.121	2357	617	312	112	0
LOC_Os04g52500	3.1106	3119	1547	480	298	0
LOC_Os03g25340	3.1098	1338	492	192	94	0
LOC_Os06g22080	3.0878	2723	606	343	94	0
LOC_Os11g22350	3.0858	771	338	151	100	0
LOC_Os10g35390	3.0782	1566	865	220	137	0
LOC_Os10g41070	3.0532	3402	721	434	111	0
LOC_Os08g14580	3.0384	7417	721	933	118	0
LOC_Os02g37770	3.0375	692	380	139	101	0
LOC_Os12g13810	3.0334	1811	763	259	131	0
LOC_Os12g25870	3.0299	2084	622	283	104	0
LOC_Os12g27254	3.0204	1891	682	258	109	0
LOC_Os05g49900	2.9971	7391	461	986	118	0
LOC_Os09g03939	2.9717	854	399	166	108	0
LOC_Os06g35520	2.961	1435	633	203	100	0
LOC_Os02g41630	2.96	2620	449	368	89	0
LOC_Os10g01930	2.9266	1749	715	334	198	0
LOC_Os09g33530	2.9232	1014	392	196	114	0
LOC_Os07g47990	2.9152	831	484	146	100	0
LOC_Os09g23640	2.9122	2390	749	325	107	0
LOC_Os06g37590	2.8735	15254	626	2097	101	0
LOC_Os08g29570	2.8712	1363	624	236	135	0
LOC_Os05g12680	2.8564	5839	509	833	97	0
LOC_Os02g04690	2.8296	1490	509	237	99	0
LOC_Os12g32820	2.8139	3687	593	537	97	0
LOC_Os01g26000	2.8074	800	394	154	96	0
LOC_Os10g33774	2.8067	12080	717	1760	136	0
LOC_Os06g36800	2.78	1347	564	213	99	0
LOC_Os03g12110	2.7733	1890	550	294	98	0
LOC_Os01g42350	2.7618	888	420	163	94	0
LOC_Os06g42130	2.7608	893	405	192	120	0
LOC_Os03g07060	2.7526	19093	533	2853	99	0
LOC_Os01g41800	2.7315	3834	500	602	100	0
LOC_Os10g33370	2.7225	1018	589	172	107	0
LOC_Os02g45344	2.722	1835	489	299	95	0
LOC_Os01g63540	2.7127	1289	463	290	164	0
LOC_Os02g08100	2.705	1736	471	288	94	0
LOC_Os04g59260	2.7023	835	451	174	115	0
LOC_Os05g06970	2.7018	1587	533	254	92	0
LOC_Os12g32814	2.6934	2716	562	435	102	0
LOC_Os02g37760	2.6386	1702	469	292	94	0
LOC_Os04g09604	2.6312	6557	529	1068	95	0
LOC_Os03g11520	2.6277	1648	517	280	97	0
LOC_Os04g24530	2.6141	2287	689	421	160	0
LOC_Os06g45280	2.6118	1816	569	349	145	0
LOC_Os10g11810	2.6111	1428	481	302	147	0
LOC_Os01g22570	2.5863	1652	535	288	102	0
LOC_Os11g36719	2.5684	1876	838	369	194	0
LOC_Os11g03520	2.5682	4719	609	789	96	0
LOC_Os10g27330	2.5654	4807	569	819	103	0
LOC_Os06g12410	2.553	2398	702	414	125	0
LOC_Os05g04450	2.531	875	534	158	99	0
LOC_Os01g41820	2.5236	843	383	184	104	0
LOC_Os01g42380	2.5125	1030	448	195	93	0
LOC_Os02g56860	2.5005	6384	4262	1049	674	0
LOC_Os09g16330	2.4958	1339	555	267	128	0
LOC_Os03g26620	2.4927	1448	615	295	147	0
LOC_Os09g16290	2.4777	2442	615	435	107	0
LOC_Os03g15360	2.4739	998	648	162	99	0
LOC_Os09g23540	2.4683	2444	640	436	110	0
LOC_Os08g06100	2.4529	4253	727	756	112	0
LOC_Os06g40550	2.4487	1686	485	325	105	0
LOC_Os04g09670	2.4481	1065	492	197	92	0
LOC_Os03g53650	2.4347	1435	451	272	90	0
LOC_Os05g02890	2.4338	801	466	150	88	0
LOC_Os02g53180	2.4222	759	357	201	126	0
LOC_Os01g22560	2.4219	1706	586	326	117	0
LOC_Os10g08014	2.4159	1069	482	255	145	0
LOC_Os03g61760	2.3911	1282	406	266	99	0
LOC_Os01g24010	2.3895	1544	386	333	112	0
LOC_Os07g23150	2.3841	2073	580	472	186	0
LOC_Os09g19700	2.3826	1911	576	375	119	0
LOC_Os04g01470	2.3677	925	445	205	112	0
LOC_Os01g67530	2.3552	1583	529	306	100	0
LOC_Os04g34630	2.3438	1427	630	317	160	0
LOC_Os11g32650	2.3308	1438	623	354	192	0
LOC_Os01g73170	2.3305	4298	395	887	111	0
LOC_Os05g10810	2.3267	1065	463	220	100	0
LOC_Os06g48560	2.3254	1369	527	329	161	0
LOC_Os02g48350	2.3133	3424	422	696	92	0
LOC_Os01g42410	2.3104	4115	1129	751	149	0
LOC_Os08g14760	2.3042	3302	640	662	123	0
LOC_Os09g31970	2.2996	1083	443	230	100	0
LOC_Os06g39750	2.2804	2769	646	539	102	0
LOC_Os05g20100	2.2507	2347	667	477	124	0
LOC_Os01g67540	2.2417	744	342	187	102	0
LOC_Os09g39580	2.2255	1029	407	248	115	0
LOC_Os11g14050	2.206	1501	509	318	103	0
LOC_Os02g05630	2.1964	3098	953	589	121	0
LOC_Os02g41680	2.167	2288	815	440	112	0
LOC_Os12g10170	2.142	1349	581	278	104	0
LOC_Os02g57480	2.1343	11367	602	2621	169	0
LOC_Os03g36560	2.1054	3379	612	817	174	0
LOC_Os08g07010	2.1024	1564	499	361	113	0
LOC_Os02g57760	2.0791	1147	547	275	133	0
LOC_Os07g33780	2.0704	2204	545	582	187	0
LOC_Os06g36650	2.0694	810	512	183	112	0
LOC_Os03g22020	2.0572	6447	504	1524	96	0
LOC_Os02g41670	2.0526	1146	420	264	89	0
LOC_Os09g24320	2.0128	3241	521	785	111	0
LOC_Os06g39520	2.0036	1366	572	304	106	0
LOC_Os08g14760	1.9983	2170	512	530	115	0
LOC_Os01g22370	1.9835	2361	443	583	98	0
LOC_Os04g51310	1.9811	792	338	243	128	0
LOC_Os10g08014	1.9773	639	387	165	101	0
LOC_Os01g26039	1.975	3452	763	793	109	0
LOC_Os08g14760	1.9739	3520	566	872	120	0
LOC_Os12g32814	1.9728	1484	538	346	105	0
LOC_Os05g35290	1.9653	5023	626	1272	146	0
LOC_Os01g57730	1.9598	2178	1151	634	370	0
LOC_Os09g23540	1.9576	1902	593	480	143	0
LOC_Os09g33530	1.9533	1627	562	397	122	0
LOC_Os01g03510	1.9462	7656	754	1993	202	0
LOC_Os02g57480	1.9456	1991	377	559	140	0
LOC_Os02g05630	1.9386	1752	395	468	114	0
LOC_Os05g12680	1.9372	3168	514	797	104	0
LOC_Os04g09604	1.9295	2232	434	566	94	0
LOC_Os02g57480	1.9256	1668	327	478	125	0
LOC_Os01g22560	1.9235	696	347	191	99	0
LOC_Os09g19700	1.9141	1442	594	364	139	0
LOC_Os09g16458	1.9108	5331	657	1361	118	0
LOC_Os06g24460	1.9105	732	435	186	107	0
LOC_Os03g15360	1.9078	824	430	215	110	0
LOC_Os01g24010	1.9047	1602	636	368	110	0
LOC_Os06g36800	1.9023	2739	485	705	102	0
LOC_Os02g08100	1.9016	1696	463	442	112	0
LOC_Os11g14050	1.8994	1687	482	428	105	0
LOC_Os11g32650	1.8972	1229	525	311	122	0
LOC_Os06g45280	1.8962	1132	462	322	142	0
LOC_Os03g02180	1.8878	1022	404	324	157	0
LOC_Os09g23640	1.8857	1894	645	449	111	0
LOC_Os02g45344	1.883	1283	431	322	91	0
LOC_Os01g42350	1.8763	728	460	177	104	0
LOC_Os08g07010	1.8757	2917	572	749	110	0
LOC_Os08g29570	1.8717	1583	712	461	223	0
LOC_Os12g01030	1.871	619	341	173	97	0
LOC_Os03g12110	1.8709	1404	475	348	94	0
LOC_Os02g09490	1.8686	5629	732	1534	193	0
LOC_Os02g01820	1.8631	3534	911	863	142	0
LOC_Os10g39170	1.8623	4291	637	1111	106	0
LOC_Os04g24530	1.8533	870	328	272	122	0
LOC_Os03g61760	1.8475	3104	459	842	107	0
LOC_Os05g42270	1.8475	1162	561	306	139	0
LOC_Os06g37590	1.8457	5430	585	1466	118	0
LOC_Os01g43710	1.8409	14767	810	4102	206	0
LOC_Os01g44069	1.8242	2602	704	708	172	0
LOC_Os03g11520	1.8222	982	395	268	102	0
LOC_Os04g01470	1.8156	688	424	175	100	0
LOC_Os01g42380	1.8126	975	427	246	90	0
LOC_Os06g22080	1.809	2173	866	504	131	0
LOC_Os02g41680	1.806	2670	481	740	114	0
LOC_Os08g06100	1.8003	4856	753	1309	131	0
LOC_Os03g18640	1.7951	4724	459	1337	108	0
LOC_Os02g11760	1.7937	16369	715	4704	189	0
LOC_Os03g53650	1.7851	2627	566	696	98	0
LOC_Os11g41900	1.7851	1215	605	334	157	0
LOC_Os04g49890	1.775	742	345	242	126	0
LOC_Os09g24320	1.7744	1102	517	295	124	0
LOC_Os08g38820	1.7569	1031	399	309	122	0
LOC_Os02g48350	1.7501	4899	499	1417	109	0
LOC_Os09g39580	1.7493	977	466	287	135	0
LOC_Os10g08014	1.7419	2520	1443	565	243	0
LOC_Os10g01920	1.7258	1679	1163	426	270	0
LOC_Os07g33780	1.7172	1091	440	321	123	0
LOC_Os05g38350	1.7088	2458	634	708	150	0
LOC_Os09g32260	1.7056	1414	566	430	170	0
LOC_Os12g10170	1.7029	1383	504	372	102	0
LOC_Os04g09670	1.6955	963	448	254	95	0
LOC_Os01g16450	1.6915	1478	551	476	189	0
LOC_Os03g36560	1.6899	874	432	284	147	0
LOC_Os08g43120	1.6673	1153	486	346	136	0
LOC_Os09g32260	1.664	853	384	253	105	0
LOC_Os10g42720	1.6598	952	576	220	101	0
LOC_Os03g29170	1.6561	2117	579	648	160	0
LOC_Os03g26620	1.6546	1054	651	316	188	0
LOC_Os05g02890	1.65	1118	619	265	106	0
LOC_Os01g18860	1.6435	846	343	343	182	0
LOC_Os08g07010	1.6394	3910	483	1205	105	0
LOC_Os03g49140	1.6305	892	474	273	138	0
LOC_Os09g31970	1.6289	1403	537	384	104	0
LOC_Os02g50000	1.6256	4437	444	1399	105	0
LOC_Os02g37800	1.6249	1006	420	297	107	0
LOC_Os06g06980	1.624	2717	1780	643	339	0
LOC_Os01g57360	1.6094	975	499	317	161	0
LOC_Os08g16910	1.6065	838	366	258	103	0
LOC_Os04g43800	1.6057	678	328	233	118	0
LOC_Os06g36800	1.6028	1676	452	513	110	0
LOC_Os04g09654	1.6013	632	365	187	99	0
LOC_Os03g45619	1.6002	685	400	234	140	0
LOC_Os01g24010	1.5992	965	353	305	103	0
LOC_Os08g06100	1.5931	2975	661	890	123	0
LOC_Os08g34280	1.5905	1685	643	574	228	0
LOC_Os02g45344	1.5897	1457	536	417	111	0
LOC_Os12g13800	1.5885	2267	649	644	106	0
LOC_Os05g20100	1.5875	1589	450	494	115	0
LOC_Os11g37900	1.5826	1498	875	462	254	0
LOC_Os06g39750	1.5809	2009	600	587	116	0
LOC_Os03g52570	1.5702	1060	478	377	181	0
LOC_Os03g49140	1.5691	1091	459	383	170	0
LOC_Os05g12680	1.5612	4399	613	1392	109	0
LOC_Os03g61720	1.5533	2059	888	540	141	0
LOC_Os08g04770	1.5529	1389	456	430	112	0
LOC_Os09g25150	1.5466	693	433	193	104	0
LOC_Os02g01820	1.5454	1463	421	446	89	0
LOC_Os07g04200	1.5262	917	508	272	130	0
LOC_Os02g37700	1.5259	775	392	260	127	0
LOC_Os02g02340	1.5247	1025	697	215	101	0
LOC_Os01g42380	1.5167	810	418	236	99	0
LOC_Os11g01730	1.5159	1338	563	383	112	0
LOC_Os04g09604	1.5131	2936	547	941	104	0
LOC_Os02g02340	1.5121	657	406	193	105	0
LOC_Os11g01730	1.5095	1328	565	379	111	0
LOC_Os04g43800	1.5049	1361	660	414	167	0
LOC_Os03g25330	1.5025	3542	448	1198	106	0
LOC_Os02g37760	1.5025	1576	539	474	108	0
LOC_Os02g37800	1.502	3311	660	1042	106	0
LOC_Os05g49900	1.5016	1374	349	483	121	0
LOC_Os01g15810	1.4999	949	389	330	132	0
LOC_Os03g12110	1.4912	1573	769	417	131	0
LOC_Os03g56090	1.4894	603	384	180	102	0
LOC_Os03g11520	1.4624	728	367	236	105	0
LOC_Os07g23150	1.4602	903	460	273	112	0
LOC_Os07g44560	1.4591	1471	495	455	100	0
LOC_Os01g22370	1.4543	2539	566	837	117	0
LOC_Os02g14170	1.4473	1506	557	521	173	0
LOC_Os12g02080	1.4403	1739	1028	575	313	0
LOC_Os05g42270	1.4397	896	443	311	144	0
LOC_Os03g26620	1.4387	842	392	302	136	0
LOC_Os04g59190	1.438	1263	862	283	135	0
LOC_Os03g25330	1.4305	2306	872	658	126	0
LOC_Os03g61720	1.429	1383	446	442	94	0
LOC_Os01g26000	1.4208	844	512	227	103	0
LOC_Os02g41650	1.4163	3028	722	976	112	0
LOC_Os06g05320	1.415	700	388	232	115	0
LOC_Os12g37600	1.4137	1954	558	623	99	0
LOC_Os02g41670	1.408	1027	483	310	105	0
LOC_Os08g16910	1.4047	1642	673	579	213	0
LOC_Os03g27110	1.402	4214	3408	853	548	0
LOC_Os12g37600	1.3925	1373	525	424	101	0
LOC_Os02g21340	1.391	1681	548	617	185	0
LOC_Os08g02110	1.386	1538	605	464	107	0
LOC_Os05g33270	1.3816	1032	464	374	156	0
LOC_Os09g07830	1.3815	2611	1931	631	370	0
LOC_Os07g44560	1.3811	5892	675	2106	103	0
LOC_Os09g16290	1.379	2399	711	768	119	0
LOC_Os06g45280	1.379	1308	715	439	211	0
LOC_Os05g04500	1.3761	927	561	246	105	0
LOC_Os12g02080	1.3737	2720	1287	813	260	0
LOC_Os08g04770	1.3732	1206	561	355	106	0
LOC_Os06g35520	1.3661	951	420	309	103	0
LOC_Os09g31970	1.366	1191	477	379	102	0
LOC_Os02g41630	1.3486	2124	731	669	122	0
LOC_Os02g53180	1.3391	1233	598	409	158	0
LOC_Os08g38820	1.337	1322	506	446	123	0
LOC_Os06g39520	1.3313	1221	446	411	103	0
LOC_Os01g67540	1.3295	1032	557	298	109	0
LOC_Os03g22020	1.3209	4069	454	1543	96	0
LOC_Os02g09490	1.3147	1082	383	434	153	0
LOC_Os02g37700	1.3123	707	332	266	115	0
LOC_Os08g34280	1.3068	1568	524	562	140	0
LOC_Os09g25150	1.3043	872	546	240	108	0
LOC_Os02g06250	1.3035	708	397	209	83	0
LOC_Os01g67530	1.3035	982	476	295	90	0
LOC_Os01g73170	1.292	1231	658	339	105	0
LOC_Os10g11810	1.2841	769	355	269	99	0
LOC_Os01g42410	1.2733	1826	325	733	112	0
LOC_Os09g33530	1.2707	1523	652	584	223	0
LOC_Os12g37600	1.268	1496	564	495	108	0
LOC_Os02g21340	1.266	1040	369	409	130	0
LOC_Os03g04000	1.2414	726	395	293	153	0
LOC_Os07g44560	1.2406	1499	438	558	109	0
LOC_Os01g73170	1.2361	2126	364	858	110	0
LOC_Os04g09680	1.2358	901	649	209	102	0
LOC_Os03g45619	1.2287	886	429	357	162	0
LOC_Os01g41800	1.2249	1143	388	412	89	0
LOC_Os03g02939	1.2229	2251	1329	823	428	0
LOC_Os12g01030	1.2172	1570	826	519	199	0
LOC_Os04g49890	1.1982	673	377	271	142	0
LOC_Os03g29170	1.1977	915	470	361	167	0
LOC_Os10g08050	1.192	2166	1259	684	287	0
LOC_Os02g41650	1.1881	5828	453	2469	110	0
LOC_Os06g45840	1.1833	2940	2043	791	396	0
LOC_Os02g02340	1.1806	613	375	212	107	0
LOC_Os08g04770	1.1757	786	472	251	112	0
LOC_Os01g44069	1.1757	824	327	337	117	0
LOC_Os04g31240	1.1699	1369	991	379	211	0
LOC_Os11g01730	1.1545	1279	511	456	111	0
LOC_Os01g15810	1.1528	3211	683	1324	187	0
LOC_Os01g16450	1.1472	1264	367	541	136	0
LOC_Os06g48560	1.144	1396	638	499	156	0
LOC_Os04g24530	1.1309	2303	700	934	202	0
LOC_Os02g37780	1.1293	1109	724	303	127	0
LOC_Os06g45840	1.1109	2438	870	887	161	0
LOC_Os03g29170	1.0995	793	403	321	139	0
LOC_Os03g52010	1.0942	1629	1091	481	229	0
LOC_Os02g46970	1.0857	2457	481	1047	116	0
LOC_Os10g11810	1.0837	2045	981	731	229	0
LOC_Os04g59260	1.0831	656	406	212	94	0
LOC_Os03g45619	1.0809	1402	558	553	154	0
LOC_Os10g39170	1.0782	3974	562	1726	110	0
LOC_Os10g39170	1.0766	2920	598	1227	126	0
LOC_Os02g25700	1.0725	994	321	445	125	0
LOC_Os03g18640	1.0684	1668	718	564	111	0
LOC_Os05g49900	1.054	1047	503	422	160	0
LOC_Os04g53370	1.0529	663	385	277	143	0
LOC_Os06g39520	1.0524	1097	452	422	111	0
LOC_Os11g31090	1.0378	17633	902	8427	278	0
LOC_Os11g48110	1.0342	2007	1069	715	257	0
LOC_Os06g36650	1.0336	971	580	301	110	0
LOC_Os01g42370	1.0224	980	397	394	107	0
LOC_Os01g26039	1.0222	827	368	332	106	0
LOC_Os08g02110	1.022	1100	438	432	106	0
LOC_Os08g38820	1.0089	1548	574	685	201	0
LOC_Os03g02180	0.98326	613	356	257	127	0
LOC_Os11g31090	0.97982	2633	1213	989	269	0
LOC_Os08g02110	0.96203	1524	474	648	109	0
LOC_Os02g04690	0.95647	1387	473	573	102	0
LOC_Os03g02920	0.94996	1596	491	723	151	0
LOC_Os11g45400	0.94946	2419	1241	799	189	0
LOC_Os02g46970	0.94102	3470	930	1461	138	0
LOC_Os04g43800	0.9386	1162	633	459	183	0
LOC_Os05g38350	0.93643	987	654	345	171	0
LOC_Os05g35290	0.93233	1099	391	503	132	0
LOC_Os03g02920	0.92987	1177	394	567	156	0
LOC_Os01g03510	0.91833	1224	417	563	136	0
LOC_Os01g63540	0.90357	3206	385	1633	125	0
LOC_Os08g34280	0.89901	1005	412	439	121	0
LOC_Os01g43710	0.89616	1272	401	613	145	0
LOC_Os08g29570	0.89566	605	365	237	108	0
LOC_Os09g34930	0.89018	1260	906	407	216	0
LOC_Os03g56090	0.87732	614	445	181	89	0
LOC_Os04g56700	0.86876	860	650	227	112	0
LOC_Os02g41650	0.86009	971	372	433	103	0
LOC_Os01g19020	0.85692	2898	529	1478	170	0
LOC_Os11g35400	0.848	2669	2255	545	315	0
LOC_Os01g26039	0.84642	687	322	302	99	0
LOC_Os05g42270	0.84448	904	412	423	149	0
LOC_Os01g44069	0.83007	1463	375	767	155	0
LOC_Os02g50000	0.82452	4234	809	2079	145	0
LOC_Os07g04200	0.82312	721	422	329	160	0
LOC_Os05g04410	0.81444	676	472	218	102	0
LOC_Os02g41680	0.80685	1112	393	521	110	0
LOC_Os07g01410	0.80609	1559	989	501	175	0
LOC_Os03g04000	0.80086	693	416	291	132	0
LOC_Os07g23150	0.79355	761	371	385	160	0
LOC_Os01g16450	0.79071	1130	419	548	137	0
LOC_Os02g07230	0.78501	1451	362	740	108	0
LOC_Os05g04500	0.784	731	440	271	102	0
LOC_Os02g25700	0.77311	1404	488	692	156	0
LOC_Os03g07060	0.76874	6387	618	3493	107	0
LOC_Os01g19450	0.75899	1083	423	526	136	0
LOC_Os01g57360	0.72379	584	366	258	126	0
LOC_Os08g43120	0.72269	1261	624	579	193	0
LOC_Os03g18640	0.72188	1739	375	938	111	0
LOC_Os01g19450	0.71439	1419	510	719	165	0
LOC_Os01g03510	0.70741	867	400	423	137	0
LOC_Os03g25330	0.69977	919	383	443	113	0
LOC_Os01g52790	0.69718	2174	958	1009	259	0
LOC_Os06g05320	0.69188	770	434	352	144	0
LOC_Os08g33910	0.68839	1497	1020	495	199	0
LOC_Os06g40550	0.68118	1354	424	686	106	0
LOC_Os06g05320	0.67355	1101	337	608	129	0
LOC_Os02g21340	0.67319	600	364	287	139	0
LOC_Os02g06250	0.66928	709	480	257	113	0
LOC_Os02g11760	0.65278	668	374	323	136	0
LOC_Os07g33780	0.63685	947	395	508	153	0
LOC_Os04g34630	0.63554	1172	664	506	179	0
LOC_Os05g38350	0.62963	599	353	282	123	0
LOC_Os11g32650	0.62244	561	327	250	98	0
LOC_Os01g52400	0.61683	1199	581	574	171	0
LOC_Os04g49890	0.61368	1069	587	469	154	0
LOC_Os05g10810	0.60388	880	573	309	107	0
LOC_Os05g35290	0.60162	1479	608	757	183	0
LOC_Os09g32964	0.58919	2469	1273	1092	297	0
LOC_Os01g22370	0.58733	2352	525	1324	108	0
LOC_Os05g04450	0.5755	677	449	240	87	0
LOC_Os09g32964	0.57207	2205	980	1058	234	0
LOC_Os01g41820	0.56948	738	321	389	108	0
LOC_Os02g14170	0.56426	515	342	252	135	0
LOC_Os01g57360	0.53717	542	349	265	132	0
LOC_Os01g41800	0.53314	3390	574	2057	111	0
LOC_Os01g15810	0.50453	963	370	550	132	0
LOC_Os04g54570	0.50383	1440	1077	445	189	0
LOC_Os10g01920	0.49134	1547	1107	551	238	0
LOC_Os10g33370	0.47821	903	584	338	109	0
LOC_Os01g42370	0.4757	1788	1019	700	147	0
LOC_Os02g50000	0.46624	838	360	458	112	0
LOC_Os03g22020	0.45695	1770	536	1012	113	0
LOC_Os10g17260	0.454	1689	1026	809	325	0
LOC_Os01g01660	0.42202	686	410	356	150	0
LOC_Os01g03144	0.41974	1016	299	663	127	0
LOC_Os06g24460	0.4172	814	591	271	104	0
LOC_Os02g37770	0.41269	690	485	249	95	0
LOC_Os01g63540	0.41226	1037	345	652	132	0
LOC_Os06g48560	0.41046	921	606	425	188	0
LOC_Os01g19020	0.40188	2585	438	1772	147	0
LOC_Os02g09490	0.39784	601	323	325	114	0
LOC_Os08g20730	0.38777	1228	931	405	178	0
LOC_Os01g01660	0.3679	960	418	555	135	0
LOC_Os08g43120	0.36018	611	439	242	108	0
LOC_Os10g02070	0.33512	1401	1044	594	311	0
LOC_Os11g43980	0.30808	4682	1286	3075	332	0
LOC_Os02g37800	0.30146	719	369	386	102	0
LOC_Os04g09654	0.29716	657	426	294	106	0
LOC_Os03g13210	0.28339	536	379	229	100	0
LOC_Os01g50760	0.27038	732	299	486	127	0
LOC_Os08g20730	0.26536	1928	1059	919	196	0
LOC_Os06g42130	0.2559	1174	811	526	222	0
LOC_Os01g67530	0.24339	1201	486	712	108	0
LOC_Os04g59260	0.23359	744	550	253	88	0
LOC_Os04g34630	0.22045	552	305	325	113	0
LOC_Os03g26530	0.19377	899	716	299	139	0
LOC_Os11g43980	0.18311	3911	916	2891	253	0
LOC_Os07g29760	0.17674	3675	1793	1990	325	0
LOC_Os01g19020	0.16368	2311	381	1866	143	0
LOC_Os09g03939	0.16135	961	479	598	167	0
LOC_Os12g02080	0.15948	579	235	422	114	0
LOC_Os01g52790	0.15644	941	289	709	124	0
LOC_Os03g26530	0.15412	689	462	311	107	0
LOC_Os02g37700	0.13882	1891	354	1519	123	0
LOC_Os03g26530	0.1375	490	358	229	109	0
LOC_Os03g36560	0.12945	678	410	397	152	0
LOC_Os01g67540	0.12553	586	358	323	114	0
LOC_Os10g08050	0.11548	1450	1099	641	317	0
LOC_Os07g01410	0.10112	8629	1331	7090	286	0
LOC_Os03g02180	0.082127	1025	519	633	155	0
LOC_Os06g44620	0.071893	2048	1040	1232	273	0
LOC_Os06g44620	0.067368	1573	762	948	174	0
LOC_Os04g11820	0.057225	596	416	277	104	0
LOC_Os02g14160	0.039171	491	267	349	131	0
LOC_Os01g41820	0.038474	1329	949	496	126	0
LOC_Os02g50820	0.024768	598	363	371	140	0
LOC_Os02g14170	0.011874	566	322	360	118	0
LOC_Os11g48110	0.0053832	1622	1085	859	324	0
Empty	0	0	0	0	0	-50
Empty	0	0	0	0	0	-50
Empty	0	0	0	0	0	-50
Empty	0	0	0	0	0	-50
Empty	0	0	0	0	0	-50
Empty	0	0	0	0	0	-50
Empty	0	0	0	0	0	-50
Empty	0	0	0	0	0	-50
Empty	0	0	0	0	0	-50
Empty	0	0	0	0	0	-50
Empty	0	0	0	0	0	-50
Empty	0	0	0	0	0	-50
Empty	0	0	0	0	0	-50
Empty	0	0	0	0	0	-50
Empty	0	0	0	0	0	-50
Empty	0	0	0	0	0	-50
Empty	0	0	0	0	0	-50
Empty	0	0	0	0	0	-50
Empty	0	0	0	0	0	-50
Empty	0	0	0	0	0	-50
Empty	0	0	0	0	0	-50
Empty	0	0	0	0	0	-50
Empty	0	0	0	0	0	-50
Empty	0	0	0	0	0	-50
Empty	0	0	0	0	0	-50
Empty	0	0	0	0	0	-50
Empty	0	0	0	0	0	-50
Empty	0	0	0	0	0	-50
Empty	0	0	0	0	0	-50
Empty	0	0	0	0	0	-50
Empty	0	0	0	0	0	-50
Empty	0	0	0	0	0	-50
Empty	0	0	0	0	0	-50
Empty	0	0	0	0	0	-50
Empty	0	0	0	0	0	-50
Empty	0	0	0	0	0	-50
Empty	0	0	0	0	0	-50
Empty	0	0	0	0	0	-50
Empty	0	0	0	0	0	-50
Empty	0	0	0	0	0	-50
Empty	0	0	0	0	0	-50
Empty	0	0	0	0	0	-50
LOC_Os06g24460	0	0	0	0	0	-50
LOC_Os05g04410	0	0	0	0	0	-50
LOC_Os04g09654	0	0	0	0	0	-50
LOC_Os05g02890	0	0	0	0	0	-50
LOC_Os05g04450	0	0	0	0	0	-50
LOC_Os02g09240	0	0	0	0	0	-50
LOC_Os02g06250	0	1029	466	90	99	0
Empty	0	0	0	0	0	-50
Empty	0	0	0	0	0	-50
Empty	0	0	0	0	0	-50
Empty	0	0	0	0	0	-50
Empty	0	0	0	0	0	-50
Empty	0	0	0	0	0	-50
Empty	0	0	0	0	0	-50
Empty	0	0	0	0	0	-50
Empty	0	0	0	0	0	-50
Empty	0	0	0	0	0	-50
Empty	0	0	0	0	0	-50
Empty	0	0	0	0	0	-50
LOC_Os11g35400	0	0	0	0	0	-50
Empty	0	0	0	0	0	-50
Empty	0	0	0	0	0	-50
Empty	0	0	0	0	0	-50
Empty	0	0	0	0	0	-50
Empty	0	0	0	0	0	-50
Empty	0	0	0	0	0	-50
LOC_Os09g07830	0	0	0	0	0	-50
LOC_Os08g44840	0	0	0	0	0	-50
Empty	0	0	0	0	0	-50
Empty	0	0	0	0	0	-50
Empty	0	0	0	0	0	-50
Empty	0	0	0	0	0	-50
Empty	0	0	0	0	0	-50
Empty	0	0	0	0	0	-50
Empty	0	0	0	0	0	-50
Empty	0	0	0	0	0	-50
Empty	0	0	0	0	0	-50
Empty	0	0	0	0	0	-50
Empty	0	0	0	0	0	-50
Empty	0	0	0	0	0	-50
Empty	0	0	0	0	0	-50
Empty	0	0	0	0	0	-50
Empty	0	0	0	0	0	-50
Empty	0	0	0	0	0	-50
Empty	0	0	0	0	0	-50
Empty	0	0	0	0	0	-50
LOC_Os07g34730	0	0	0	0	0	-50
LOC_Os06g01670	0	0	0	0	0	-50
LOC_Os05g33270	0	3406	3452	2502	703	0
LOC_Os04g52500	0	0	0	0	0	-50
LOC_Os04g44610	0	0	0	0	0	-50
LOC_Os04g43760	0	0	0	0	0	-50
LOC_Os04g31240	0	0	0	0	0	-50
LOC_Os03g52860	0	0	0	0	0	-50
LOC_Os03g52010	0	0	0	0	0	-50
LOC_Os03g46740	0	0	0	0	0	-50
LOC_Os07g34730	0	2876	1857	307	316	0
LOC_Os06g01670	0	0	0	0	0	-50
LOC_Os05g37600	0	0	0	0	0	-50
LOC_Os04g44610	0	0	0	0	0	-50
LOC_Os04g43760	0	3275	3302	412	376	0
LOC_Os03g46740	0	0	0	0	0	-50
LOC_Os03g31400	0	2954	3310	9074	423	0
LOC_Os03g27110	0	0	0	0	0	-50
LOC_Os07g34730	0	747	822	676	219	0
LOC_Os07g17970	0	0	0	0	0	-50
LOC_Os06g01670	0	1200	1201	462	167	0
LOC_Os05g41440	0	842	911	550	188	0
LOC_Os04g52500	0	0	0	0	0	-50
LOC_Os04g44610	0	0	0	0	0	-50
LOC_Os03g52860	0	0	0	0	0	-50
LOC_Os03g46740	0	0	0	0	0	-50
LOC_Os04g53370	0	0	0	0	0	-50
LOC_Os03g52570	0	405	419	361	131	0
LOC_Os05g31910	0	0	0	0	0	-50
LOC_Os03g52570	0	0	0	0	0	-50
LOC_Os02g57760	0	3650	3959	1999	651	0
LOC_Os02g26770	0	3863	3869	3421	723	0
LOC_Os02g24340	0	3753	3883	1565	614	0
LOC_Os02g18670	0	4478	4548	1308	646	0
LOC_Os01g63580	0	0	0	0	0	-50
LOC_Os01g53294	0	4212	4254	4494	714	0
LOC_Os01g50760	0	3772	3816	2607	648	0
LOC_Os01g43844	0	0	0	0	0	-50
LOC_Os01g19390	0	0	0	0	0	-50
LOC_Os01g18860	0	0	0	0	0	-50
LOC_Os01g14900	0	0	0	0	0	-50
LOC_Os02g56860	0	0	0	0	0	-50
LOC_Os01g63580	0	0	0	0	0	-50
LOC_Os01g19390	0	218	236	488	138	0
LOC_Os01g15830	0	0	0	0	0	-50
LOC_Os01g14900	0	2154	2189	1130	347	0
LOC_Os02g56860	0	0	0	0	0	-50
LOC_Os02g24340	0	236	252	501	133	0
LOC_Os01g63580	0	256	272	387	122	0
LOC_Os01g19390	0	259	284	515	141	0
LOC_Os01g18860	0	242	277	412	127	0
LOC_Os01g14900	0	0	0	0	0	-50
LOC_Os01g53260	0	0	0	0	0	-50
LOC_Os01g52400	0	0	0	0	0	-50
LOC_Os01g53260	0	0	0	0	0	-50
	0	0	0	0	0	-50
LOC_Os01g42370	-0.039332	709	311	518	109	0
LOC_Os02g46970	-0.045088	867	363	633	113	0
LOC_Os04g53370	-0.060301	508	344	285	114	0
LOC_Os01g19450	-0.091821	684	334	499	126	0
LOC_Os02g11070	-0.17781	1237	284	1201	123	0
LOC_Os02g18670	-0.23958	1229	919	580	214	0
LOC_Os03g27110	-0.25289	757	543	385	130	0
LOC_Os09g25150	-0.26431	706	517	336	109	0
LOC_Os08g34790	-0.26753	2276	1049	1757	280	0
LOC_Os02g50820	-0.26976	448	341	259	130	0
LOC_Os02g24340	-0.27766	1076	798	581	244	0
LOC_Os04g56700	-0.29341	782	547	381	93	0
LOC_Os11g37900	-0.29515	1707	1359	750	323	0
LOC_Os11g35400	-0.30654	1270	1025	533	230	0
LOC_Os10g02070	-0.3263	1832	1107	1160	251	0
LOC_Os04g51310	-0.33518	580	385	363	117	0
LOC_Os08g34790	-0.34438	1136	932	471	212	0
LOC_Os05g04410	-0.35643	731	574	303	102	0
LOC_Os08g44840	-0.40294	2241	1403	1411	303	0
LOC_Os02g37760	-0.40489	3079	619	3369	112	0
LOC_Os02g25700	-0.43078	985	347	977	117	0
LOC_Os03g49140	-0.44241	642	394	469	132	0
LOC_Os02g18670	-0.46995	436	262	363	122	0
LOC_Os02g11760	-0.47032	516	324	394	128	0
LOC_Os05g33270	-0.48919	2546	849	2613	231	0
LOC_Os08g38900	-0.5156	2386	1122	2110	303	0
LOC_Os01g43710	-0.52103	2285	324	2942	128	0
LOC_Os03g02920	-0.65657	924	341	1047	128	0
LOC_Os08g38900	-0.69189	5624	1209	7418	286	0
LOC_Os01g15830	-0.69667	4451	3921	1506	647	0
LOC_Os01g03144	-0.69959	3301	2386	1963	477	0
LOC_Os02g37710	-0.73218	1221	436	1443	139	0
LOC_Os06g35520	-0.75964	581	480	292	121	0
LOC_Os01g53294	-0.76433	1719	664	2108	316	0
LOC_Os01g53294	-0.80173	784	270	1023	127	0
LOC_Os08g34790	-0.83537	1407	693	1498	224	0
LOC_Os03g13210	-0.86148	545	403	363	105	0
LOC_Os03g05780	-0.87502	1176	459	1462	147	0
LOC_Os03g42630	-0.88698	1290	507	1589	141	0
LOC_Os06g06980	-0.92892	273	221	222	123	0
LOC_Os06g45840	-0.95405	3767	2523	2808	398	0
LOC_Os01g57730	-0.9596	623	279	800	131	0
LOC_Os03g02710	-1.0109	706	442	668	136	0
LOC_Os07g29760	-1.0149	2627	1138	3242	233	0
LOC_Os02g51750	-1.0177	1676	299	2921	133	0
LOC_Os03g04000	-1.0309	562	354	553	128	0
LOC_Os03g02710	-1.0358	1057	420	1529	223	0
LOC_Os04g51310	-1.0452	720	610	374	147	0
LOC_Os03g13210	-1.1133	687	583	324	99	0
LOC_Os11g31090	-1.1167	2659	1056	3792	316	0
LOC_Os09g32964	-1.1179	1446	818	1587	224	0
LOC_Os10g17260	-1.1221	2851	1441	3362	293	0
LOC_Os07g01410	-1.1337	3444	1822	3942	383	0
LOC_Os05g41440	-1.1907	4203	1245	7008	256	0
LOC_Os05g49290	-1.195	1132	866	820	211	0
LOC_Os04g01470	-1.2194	678	608	267	104	0
LOC_Os07g47990	-1.2341	551	463	317	110	0
LOC_Os02g57760	-1.2491	1045	472	1528	166	0
LOC_Os07g17970	-1.2501	1461	1247	784	275	0
LOC_Os02g11070	-1.2974	2793	851	5002	229	0
LOC_Os05g37600	-1.3508	3296	3187	1026	748	0
LOC_Os02g37710	-1.3607	2137	1542	1950	422	0
LOC_Os03g31400	-1.4569	1815	555	3598	139	0
LOC_Os02g26770	-1.4814	805	367	1362	139	0
LOC_Os08g44840	-1.5146	309	246	296	116	0
LOC_Os02g09240	-1.5289	400	330	304	102	0
LOC_Os06g44620	-1.5767	3276	2105	3928	435	0
LOC_Os01g26000	-1.6023	941	886	320	153	0
LOC_Os05g10810	-1.6421	507	441	331	125	0
LOC_Os08g33910	-1.6617	2208	1403	2816	269	0
LOC_Os04g56700	-1.6797	544	490	268	95	0
LOC_Os08g33910	-1.6871	2714	2196	1999	331	0
LOC_Os01g03144	-1.6919	1173	302	2957	143	0
LOC_Os11g37900	-1.7119	1787	269	5113	140	0
LOC_Os01g52400	-1.7225	442	372	356	125	0
LOC_Os01g50760	-1.7413	3603	3105	2123	458	0
LOC_Os02g26770	-1.7975	1482	934	2272	367	0
LOC_Os10g02070	-1.7989	382	236	626	118	0
LOC_Os01g22230	-1.8221	463	282	778	138	0
LOC_Os05g49290	-1.8574	408	222	816	142	0
LOC_Os04g54570	-1.8655	276	203	382	116	0
LOC_Os03g02939	-1.8914	3229	2929	1740	627	0
LOC_Os02g51750	-1.9093	3335	615	10426	209	0
LOC_Os01g52790	-1.926	5036	4611	2290	675	0
LOC_Os11g43980	-1.9675	592	255	1451	133	0
LOC_Os03g42630	-2.0053	3248	802	10027	207	0
LOC_Os01g53260	-2.0181	435	356	449	129	0
LOC_Os11g48110	-2.0545	2135	244	7981	126	0
LOC_Os07g29760	-2.0664	1722	263	6267	156	0
LOC_Os08g20730	-2.1672	2816	2698	1155	625	0
LOC_Os02g14160	-2.2611	3406	3193	1471	450	0
LOC_Os05g49290	-2.2842	1011	949	469	167	0
LOC_Os09g34930	-2.3585	2505	2427	709	309	0
LOC_Os10g17260	-2.4129	1119	231	4848	119	0
LOC_Os03g02939	-2.4312	437	376	478	149	0
LOC_Os02g51750	-2.4433	4013	2603	8207	538	0
LOC_Os10g08050	-2.4579	919	233	3884	115	0
LOC_Os02g53180	-2.5375	372	305	505	116	0
LOC_Os10g01920	-2.5376	364	266	700	131	0
LOC_Os01g22230	-2.5461	283	214	533	130	0
LOC_Os08g38900	-2.6039	1446	236	7489	133	0
LOC_Os02g14160	-2.606	4116	3923	1801	626	0
LOC_Os01g22230	-2.6211	529	299	1571	156	0
LOC_Os03g15360	-2.7142	383	351	307	97	0
LOC_Os10g42720	-2.8908	556	520	376	109	0
LOC_Os03g31400	-3.0572	5148	3364	15473	624	0
LOC_Os12g01030	-3.0853	325	286	434	103	0
LOC_Os03g05780	-3.1003	1888	1598	3177	690	0
LOC_Os01g43844	-3.1155	292	268	320	112	0
LOC_Os04g09680	-3.1579	428	388	469	112	0
LOC_Os03g42630	-3.3428	4007	3271	8086	619	0
LOC_Os01g15830	-3.3458	305	281	366	122	0
LOC_Os02g37770	-3.375	397	365	439	107	0
LOC_Os02g11070	-3.4362	2161	1933	3026	558	0
LOC_Os02g37710	-3.6161	3114	2919	3085	694	0
LOC_Os09g34930	-3.9908	2310	2261	1101	322	0
LOC_Os01g43844	-4.3333	798	779	629	246	0
LOC_Os05g41440	-4.4016	2817	2573	5513	356	0
LOC_Os09g07830	-4.8413	229	220	368	110	0
LOC_Os01g57730	-7.2921	3507	3496	2449	725	0
LOC_Os07g17970	-7.585	236	234	525	141	0
LOC_Os03g02710	-7.8788	3864	3856	2545	662	0
#oligo_ID = Abbreviation of gene name
#VALUE = normalized log Cy5/Cy3 (with/without Silicium)
#F635 Median = median of pixel comprising signal of chanel 1
#B635 = median of pixel comprising BG of chanel 1
#F532 Median = median of pixel comprising signal of chanel 2
#B532 = median of pixel comprising BG of chanel 2
#Flags = Quality control
