# Supplementary material for: Genome-Wide Transcriptome Analysis of Rice Seedlings after Seed Dressing with Paenibacillus yonginensis DCY84T and Silicon
Source: Int J Mol Sci. 2019 Nov 23;20(23):5883. doi: 10.3390/ijms20235883 (PMC6928808; doi:10.3390/ijms20235883)
Supplement: Supplementary file 1 [file ijms-20-05883-s001.zip › Table S3.xlsx]

## Sheet: Sheet1
Table S3. 12 genes information selected for qRT-PCR analysis among differentially expressed genes
Locus_id	Log2 Fold Change	Putative function
LOC_Os05g07010	5.40	MYB-like DNA-binding domain-containing protein
LOC_Os04g50940	4.97	peptide transporter PTR2
LOC_Os01g60490	4.47	WRKY protein
LOC_Os04g37430	4.39	lipoxygenase protein
LOC_Os06g03670	4.07	dehydration-responsive element-binding protein
LOC_Os02g33000	3.95	member of the glycosyl hydrolase family
LOC_Os07g03770	-3.86	homeobox domain-containing protein
LOC_Os01g61610	-3.86	flavonol synthase/flavanone 3-hydroxylase
LOC_Os01g41240	-4.02	hydrolase, alpha/beta fold family domain-containing protein
LOC_Os04g49210	-4.38	naringenin, 2-oxoglutarate 3-dioxygenase
LOC_Os05g06670	-5.27	gibberellin 2-oxidase
LOC_Os10g23050	-6.14	helix–loop–helix (HLH) DNA-binding protein
