# Supplementary material for: Genome-Wide Transcriptome Analysis of Rice Seedlings after Seed Dressing with Paenibacillus yonginensis DCY84T and Silicon
Source: Int J Mol Sci. 2019 Nov 23;20(23):5883. doi: 10.3390/ijms20235883 (PMC6928808; doi:10.3390/ijms20235883)
Supplement: Supplementary file 1 [file ijms-20-05883-s001.zip › Table S4.xlsx]

## Sheet: Sheet1
Table S4. Gene Ontology (GO) assignment in biological process category for genes upregulated in DCY84T+Si treatment.
Types of regulation	GO Type	GO ID	GO Name	GO Level	Ref Total	Ref Number	Query Total	Query Number	Query Exp	Hyper p value	Fold enrichment	p val
DCY84T+Si	biological_process	GO:0000160	two-component signal transduction system (phosphorelay)	4, 5	39571	64	961	2	1.5543	0.2592	1.28675	0
DCY84T+Si	biological_process	GO:0000272	polysaccharide catabolic process	6	39571	34	961	1	0.8257	0.367	1.21109	0
DCY84T+Si	biological_process	GO:0001539	ciliary or flagellar motility	4, 5	39571	63	961	6	1.53	0.0034	3.92157	0.0034
DCY84T+Si	biological_process	GO:0005975	carbohydrate metabolic process	4	39571	600	961	17	14.5713	0.0807	1.16668	0
DCY84T+Si	biological_process	GO:0005978	glycogen biosynthetic process	8	39571	20	961	1	0.4857	0.3046	2.05888	0
DCY84T+Si	biological_process	GO:0005983	starch catabolic process	8	39571	4	961	1	0.0971	0.0902	10.2987	0
DCY84T+Si	biological_process	GO:0005987	sucrose catabolic process	8	39571	4	961	1	0.0971	0.0902	10.2987	0
DCY84T+Si	biological_process	GO:0005992	trehalose biosynthetic process	8	39571	28	961	3	0.68	0.0253	4.41176	0.0253
DCY84T+Si	biological_process	GO:0006006	glucose metabolic process	8	39571	15	961	1	0.3643	0.2583	2.74499	0
DCY84T+Si	biological_process	GO:0006011	UDP-glucose metabolic process	6	39571	7	961	1	0.17	0.1467	5.88235	0
DCY84T+Si	biological_process	GO:0006032	chitin catabolic process	8	39571	37	961	1	0.8986	0.371	1.11284	0
DCY84T+Si	biological_process	GO:0006072	glycerol-3-phosphate metabolic process	4	39571	18	961	1	0.4371	0.2879	2.28781	0
DCY84T+Si	biological_process	GO:0006073	cellular glucan metabolic process	6	39571	30	961	2	0.7286	0.1289	2.74499	0
DCY84T+Si	biological_process	GO:0006094	gluconeogenesis	8	39571	9	961	1	0.2186	0.1796	4.57457	0
DCY84T+Si	biological_process	GO:0006096	glycolysis	5	39571	124	961	3	3.0114	0.2271	0.996214	0
DCY84T+Si	biological_process	GO:0006265	DNA topological change	4	39571	94	961	3	2.2828	0.2052	1.31418	0
DCY84T+Si	biological_process	GO:0006278	RNA-dependent DNA replication	8	39571	2549	961	6	61.9036	0	0.0969249	0
DCY84T+Si	biological_process	GO:0006281	DNA repair	6	39571	104	961	2	2.5257	0.2575	0.79186	0
DCY84T+Si	biological_process	GO:0006308	DNA catabolic process	6	39571	4	961	1	0.0971	0.0902	10.2987	0
DCY84T+Si	biological_process	GO:0006333	chromatin assembly or disassembly	8	39571	928	961	1	22.5369	0	0.0443717	0
DCY84T+Si	biological_process	GO:0006334	nucleosome assembly	7, 8	39571	140	961	2	3.4	0.1929	0.588235	0
DCY84T+Si	biological_process	GO:0006350	transcription		39571	760	961	55	18.457	0	2.9799	0
DCY84T+Si	biological_process	GO:0006352	transcription initiation	6, 7	39571	48	961	2	1.1657	0.2149	1.71571	0
DCY84T+Si	biological_process	GO:0006355	regulation of transcription, DNA-dependent	7	39571	1188	961	50	28.8511	0.0001	1.73304	0.0001
DCY84T+Si	biological_process	GO:0006396	RNA processing	5, 6	39571	99	961	1	2.4043	0.216	0.415921	0
DCY84T+Si	biological_process	GO:0006412	translation	5, 6	39571	863	961	12	20.9584	0.011	0.572563	0.011
DCY84T+Si	biological_process	GO:0006417	regulation of translation	7, 8	39571	27	961	1	0.6557	0.3462	1.52509	0
DCY84T+Si	biological_process	GO:0006457	protein folding	6	39571	254	961	3	6.1685	0.0805	0.486342	0
DCY84T+Si	biological_process	GO:0006468	protein amino acid phosphorylation	6	39571	1593	961	58	38.6867	0.0006	1.49922	0.0006
DCY84T+Si	biological_process	GO:0006470	protein amino acid dephosphorylation	6	39571	82	961	2	1.9914	0.2743	1.00432	0
DCY84T+Si	biological_process	GO:0006486	protein amino acid glycosylation	6, 7	39571	53	961	1	1.2871	0.3586	0.77694	0
DCY84T+Si	biological_process	GO:0006508	proteolysis	5	39571	3377	961	29	82.012	0	0.353607	0
DCY84T+Si	biological_process	GO:0006511	ubiquitin-dependent protein catabolic process	8, 9	39571	154	961	2	3.74	0.1655	0.534759	0
DCY84T+Si	biological_process	GO:0006519	cellular amino acid and derivative metabolic process		39571	16	961	4	0.3886	0.0005	10.2934	0.0005
DCY84T+Si	biological_process	GO:0006520	cellular amino acid metabolic process	4	39571	61	961	4	1.4814	0.0446	2.70015	0.0446
DCY84T+Si	biological_process	GO:0006535	cysteine biosynthetic process from serine	8	39571	17	961	1	0.4129	0.2787	2.42189	0
DCY84T+Si	biological_process	GO:0006536	glutamate metabolic process	6	39571	5	961	1	0.1214	0.1101	8.23723	0
DCY84T+Si	biological_process	GO:0006541	glutamine metabolic process	6	39571	15	961	3	0.3643	0.0048	8.23497	0.0048
DCY84T+Si	biological_process	GO:0006559	L-phenylalanine catabolic process	7	39571	11	961	3	0.2671	0.0019	11.2317	0.0019
DCY84T+Si	biological_process	GO:0006566	threonine metabolic process	6	39571	12	961	1	0.2914	0.2224	3.43171	0
DCY84T+Si	biological_process	GO:0006596	polyamine biosynthetic process	7	39571	6	961	1	0.1457	0.1289	6.86342	0
DCY84T+Si	biological_process	GO:0006629	lipid metabolic process	4	39571	280	961	9	6.7999	0.0963	1.32355	0
DCY84T+Si	biological_process	GO:0006633	fatty acid biosynthetic process	6	39571	139	961	5	3.3757	0.1261	1.48117	0
DCY84T+Si	biological_process	GO:0006694	steroid biosynthetic process	6	39571	69	961	3	1.6757	0.1482	1.7903	0
DCY84T+Si	biological_process	GO:0006754	ATP biosynthetic process	10	39571	99	961	1	2.4043	0.216	0.415921	0
DCY84T+Si	biological_process	GO:0006796	phosphate metabolic process	5	39571	31	961	1	0.7528	0.3602	1.32837	0
DCY84T+Si	biological_process	GO:0006808	regulation of nitrogen utilization	3, 4	39571	30	961	1	0.7286	0.3573	1.3725	0
DCY84T+Si	biological_process	GO:0006810	transport	3, 4	39571	978	961	21	23.7512	0.0745	0.884166	0
DCY84T+Si	biological_process	GO:0006811	ion transport	4, 5	39571	148	961	3	3.5942	0.2149	0.834678	0
DCY84T+Si	biological_process	GO:0006812	cation transport	5, 6	39571	81	961	3	1.9671	0.1798	1.52509	0
DCY84T+Si	biological_process	GO:0006813	potassium ion transport	7, 8	39571	203	961	3	4.9299	0.144	0.608532	0
DCY84T+Si	biological_process	GO:0006814	sodium ion transport	7, 8	39571	33	961	1	0.8014	0.3651	1.24782	0
DCY84T+Si	biological_process	GO:0006816	calcium ion transport	8, 9	39571	38	961	2	0.9228	0.1712	2.16732	0
DCY84T+Si	biological_process	GO:0006817	phosphate transport	7, 8	39571	14	961	1	0.34	0.2471	2.94118	0
DCY84T+Si	biological_process	GO:0006829	zinc ion transport	8, 9	39571	13	961	1	0.3157	0.2351	3.16756	0
DCY84T+Si	biological_process	GO:0006835	dicarboxylic acid transport	7, 8	39571	83	961	4	2.0157	0.0916	1.98442	0
DCY84T+Si	biological_process	GO:0006855	drug transmembrane transport	4, 6	39571	69	961	5	1.6757	0.0196	2.98383	0.0196
DCY84T+Si	biological_process	GO:0006857	oligopeptide transport	5, 6	39571	102	961	7	2.4771	0.0088	2.82589	0.0088
DCY84T+Si	biological_process	GO:0006865	amino acid transport	6, 7	39571	50	961	1	1.2143	0.3642	0.82352	0
DCY84T+Si	biological_process	GO:0006887	exocytosis	4, 6	39571	51	961	3	1.2386	0.0916	2.42209	0
DCY84T+Si	biological_process	GO:0006915	apoptosis	5	39571	532	961	12	12.9199	0.1124	0.9288	0
DCY84T+Si	biological_process	GO:0006950	response to stress	3	39571	204	961	12	4.9542	0.0029	2.42219	0.0029
DCY84T+Si	biological_process	GO:0006952	defense response	4	39571	626	961	14	15.2027	0.1026	0.920889	0
DCY84T+Si	biological_process	GO:0006970	response to osmotic stress	4	39571	10	961	1	0.2429	0.1947	4.11692	0
DCY84T+Si	biological_process	GO:0006979	response to oxidative stress	4	39571	186	961	9	4.5171	0.0227	1.99243	0.0227
DCY84T+Si	biological_process	GO:0007010	cytoskeleton organization	6	39571	31	961	1	0.7528	0.3602	1.32837	0
DCY84T+Si	biological_process	GO:0007047	cellular cell wall organization	5	39571	132	961	5	3.2057	0.1152	1.55972	0
DCY84T+Si	biological_process	GO:0007155	cell adhesion	3	39571	418	961	6	10.1513	0.0581	0.591057	0
DCY84T+Si	biological_process	GO:0007160	cell-matrix adhesion	5	39571	39	961	1	0.9471	0.3723	1.05585	0
DCY84T+Si	biological_process	GO:0007165	signal transduction	3, 4	39571	200	961	4	4.8571	0.1821	0.823537	0
DCY84T+Si	biological_process	GO:0007186	G-protein coupled receptor protein signaling pathway	5, 6	39571	791	961	17	19.2098	0.0855	0.884965	0
DCY84T+Si	biological_process	GO:0007223	Wnt receptor signaling pathway, calcium modulating pathway	7, 8	39571	2	961	1	0.0486	0.0474	20.5761	0.0474
DCY84T+Si	biological_process	GO:0007229	integrin-mediated signaling pathway	5, 6	39571	3	961	1	0.0729	0.0694	13.7174	0
DCY84T+Si	biological_process	GO:0007275	multicellular organismal development	3	39571	102	961	3	2.4771	0.216	1.21109	0
DCY84T+Si	biological_process	GO:0007342	fusion of sperm to egg plasma membrane	5, 6	39571	5	961	1	0.1214	0.1101	8.23723	0
DCY84T+Si	biological_process	GO:0007585	respiratory gaseous exchange	3	39571	9	961	1	0.2186	0.1796	4.57457	0
DCY84T+Si	biological_process	GO:0007596	blood coagulation	4, 6	39571	30	961	1	0.7286	0.3573	1.3725	0
DCY84T+Si	biological_process	GO:0007601	visual perception	7	39571	6	961	1	0.1457	0.1289	6.86342	0
DCY84T+Si	biological_process	GO:0008033	tRNA processing	7, 8	39571	51	961	2	1.2386	0.2256	1.61473	0
DCY84T+Si	biological_process	GO:0008152	metabolic process	2	39571	1968	961	59	47.7938	0.0144	1.23447	0.0144
DCY84T+Si	biological_process	GO:0008219	cell death	3	39571	12	961	1	0.2914	0.2224	3.43171	0
DCY84T+Si	biological_process	GO:0008299	isoprenoid biosynthetic process	6	39571	30	961	1	0.7286	0.3573	1.3725	0
DCY84T+Si	biological_process	GO:0008610	lipid biosynthetic process	4	39571	50	961	1	1.2143	0.3642	0.82352	0
DCY84T+Si	biological_process	GO:0008652	cellular amino acid biosynthetic process	5	39571	54	961	1	1.3114	0.3565	0.762544	0
DCY84T+Si	biological_process	GO:0009058	biosynthetic process	3	39571	251	961	11	6.0957	0.0235	1.80455	0.0235
DCY84T+Si	biological_process	GO:0009073	aromatic amino acid family biosynthetic process	6	39571	18	961	1	0.4371	0.2879	2.28781	0
DCY84T+Si	biological_process	GO:0009094	L-phenylalanine biosynthetic process	7	39571	11	961	3	0.2671	0.0019	11.2317	0.0019
DCY84T+Si	biological_process	GO:0009228	thiamin biosynthetic process	7	39571	11	961	1	0.2671	0.209	3.74392	0
DCY84T+Si	biological_process	GO:0009239	enterobactin biosynthetic process	6	39571	84	961	4	2.04	0.0939	1.96078	0
DCY84T+Si	biological_process	GO:0009306	protein secretion	4, 7	39571	20	961	1	0.4857	0.3046	2.05888	0
DCY84T+Si	biological_process	GO:0009396	folic acid and derivative biosynthetic process	6	39571	15	961	1	0.3643	0.2583	2.74499	0
DCY84T+Si	biological_process	GO:0009405	pathogenesis	3	39571	71	961	2	1.7243	0.269	1.15989	0
DCY84T+Si	biological_process	GO:0009416	response to light stimulus	5	39571	48	961	4	1.1657	0.0229	3.43141	0.0229
DCY84T+Si	biological_process	GO:0009607	response to biotic stimulus	3	39571	19	961	2	0.4614	0.0664	4.33463	0
DCY84T+Si	biological_process	GO:0009664	plant-type cell wall organization	6	39571	42	961	3	1.02	0.063	2.94118	0
DCY84T+Si	biological_process	GO:0009685	gibberellin metabolic process	6	39571	20	961	4	0.4857	0.0011	8.23554	0.0011
DCY84T+Si	biological_process	GO:0009690	cytokinin metabolic process	5	39571	11	961	2	0.2671	0.026	7.48783	0.026
DCY84T+Si	biological_process	GO:0009698	phenylpropanoid metabolic process	4	39571	14	961	4	0.34	0.0003	11.7647	0.0003
DCY84T+Si	biological_process	GO:0009733	response to auxin stimulus	5	39571	46	961	3	1.1171	0.0755	2.68553	0
DCY84T+Si	biological_process	GO:0009734	auxin mediated signaling pathway	5, 6	39571	107	961	4	2.5985	0.1428	1.53935	0
DCY84T+Si	biological_process	GO:0009735	response to cytokinin stimulus	5	39571	12	961	2	0.2914	0.0304	6.86342	0.0304
DCY84T+Si	biological_process	GO:0009738	abscisic acid mediated signaling pathway	5, 6	39571	12	961	1	0.2914	0.2224	3.43171	0
DCY84T+Si	biological_process	GO:0009765	photosynthesis, light harvesting	5, 6	39571	17	961	3	0.4129	0.0069	7.26568	0.0069
DCY84T+Si	biological_process	GO:0009966	regulation of signal transduction	5	39571	7	961	1	0.17	0.1467	5.88235	0
DCY84T+Si	biological_process	GO:0010304	PSII associated light-harvesting complex II catabolic process	7	39571	3	961	1	0.0729	0.0694	13.7174	0
DCY84T+Si	biological_process	GO:0015074	DNA integration	6	39571	3113	961	5	75.6006	0	0.066137	0
DCY84T+Si	biological_process	GO:0015694	mercury ion transport	6, 7	39571	15	961	1	0.3643	0.2583	2.74499	0
DCY84T+Si	biological_process	GO:0015746	citrate transport	7, 8	39571	10	961	1	0.2429	0.1947	4.11692	0
DCY84T+Si	biological_process	GO:0015886	heme transport	5, 6	39571	33	961	3	0.8014	0.0373	3.74345	0.0373
DCY84T+Si	biological_process	GO:0015904	tetracycline transport	6, 7	39571	41	961	1	0.9957	0.3726	1.00432	0
DCY84T+Si	biological_process	GO:0015948	methanogenesis	6	39571	6	961	1	0.1457	0.1289	6.86342	0
DCY84T+Si	biological_process	GO:0015969	guanosine tetraphosphate metabolic process	7	39571	8	961	1	0.1943	0.1636	5.14668	0
DCY84T+Si	biological_process	GO:0015979	photosynthesis	4	39571	177	961	8	4.2985	0.0385	1.86111	0.0385
DCY84T+Si	biological_process	GO:0015986	ATP synthesis coupled proton transport	7, 8	39571	119	961	1	2.89	0.1586	0.346021	0
DCY84T+Si	biological_process	GO:0015995	chlorophyll biosynthetic process	5	39571	21	961	2	0.51	0.0776	3.92157	0
DCY84T+Si	biological_process	GO:0015996	chlorophyll catabolic process	5	39571	7	961	1	0.17	0.1467	5.88235	0
DCY84T+Si	biological_process	GO:0016042	lipid catabolic process	4	39571	48	961	2	1.1657	0.2149	1.71571	0
DCY84T+Si	biological_process	GO:0016068	type I hypersensitivity	8	39571	283	961	7	6.8728	0.1512	1.01851	0
DCY84T+Si	biological_process	GO:0016114	terpenoid biosynthetic process	5	39571	10	961	1	0.2429	0.1947	4.11692	0
DCY84T+Si	biological_process	GO:0016132	brassinosteroid biosynthetic process	5	39571	2	961	1	0.0486	0.0474	20.5761	0.0474
DCY84T+Si	biological_process	GO:0016310	phosphorylation	6	39571	38	961	1	0.9228	0.3718	1.08366	0
DCY84T+Si	biological_process	GO:0016311	dephosphorylation	6	39571	28	961	2	0.68	0.1177	2.94118	0
DCY84T+Si	biological_process	GO:0016567	protein ubiquitination	8	39571	113	961	6	2.7443	0.0372	2.18635	0.0372
DCY84T+Si	biological_process	GO:0016570	histone modification	6	39571	7	961	1	0.17	0.1467	5.88235	0
DCY84T+Si	biological_process	GO:0016998	cell wall macromolecule catabolic process	4, 5	39571	50	961	2	1.2143	0.2221	1.64704	0
DCY84T+Si	biological_process	GO:0017000	antibiotic biosynthetic process	5	39571	4	961	1	0.0971	0.0902	10.2987	0
DCY84T+Si	biological_process	GO:0017004	cytochrome complex assembly	8	39571	47	961	3	1.1414	0.0787	2.62835	0
DCY84T+Si	biological_process	GO:0018298	protein-chromophore linkage	6	39571	26	961	4	0.6314	0.003	6.33513	0.003
DCY84T+Si	biological_process	GO:0019310	inositol catabolic process	6	39571	1	961	1	0.0243	0.0243	41.1523	0.0243
DCY84T+Si	biological_process	GO:0019538	protein metabolic process	4	39571	24	961	3	0.5829	0.0173	5.14668	0.0173
DCY84T+Si	biological_process	GO:0019752	carboxylic acid metabolic process	6	39571	23	961	5	0.5586	0.0002	8.95095	0.0002
DCY84T+Si	biological_process	GO:0019853	L-ascorbic acid biosynthetic process	7	39571	3	961	1	0.0729	0.0694	13.7174	0
DCY84T+Si	biological_process	GO:0019953	sexual reproduction	3	39571	39	961	1	0.9471	0.3723	1.05585	0
DCY84T+Si	biological_process	GO:0022900	electron transport chain	4	39571	142	961	4	3.4485	0.1902	1.15992	0
DCY84T+Si	biological_process	GO:0023034	intracellular signaling pathway		39571	54	961	1	1.3114	0.3565	0.762544	0
DCY84T+Si	biological_process	GO:0030001	metal ion transport	6, 7	39571	129	961	6	3.1328	0.0566	1.91522	0
DCY84T+Si	biological_process	GO:0030163	protein catabolic process	5	39571	24	961	1	0.5829	0.3313	1.71556	0
DCY84T+Si	biological_process	GO:0030245	cellulose catabolic process	8	39571	21	961	1	0.51	0.312	1.96078	0
DCY84T+Si	biological_process	GO:0031123	RNA 3'-end processing	6, 8	39571	6	961	1	0.1457	0.1289	6.86342	0
DCY84T+Si	biological_process	GO:0031408	oxylipin biosynthetic process	6	39571	17	961	1	0.4129	0.2787	2.42189	0
DCY84T+Si	biological_process	GO:0032957	inositol trisphosphate metabolic process	5	39571	6	961	1	0.1457	0.1289	6.86342	0
DCY84T+Si	biological_process	GO:0042128	nitrate assimilation	5	39571	4	961	1	0.0971	0.0902	10.2987	0
DCY84T+Si	biological_process	GO:0042256	mature ribosome assembly	8	39571	2	961	1	0.0486	0.0474	20.5761	0.0474
DCY84T+Si	biological_process	GO:0042262	DNA protection	6	39571	7	961	1	0.17	0.1467	5.88235	0
DCY84T+Si	biological_process	GO:0042309	homoiothermy	5	39571	1647	961	59	39.9982	0.0008	1.47507	0.0008
DCY84T+Si	biological_process	GO:0042398	cellular amino acid derivative biosynthetic process	6	39571	7	961	1	0.17	0.1467	5.88235	0
DCY84T+Si	biological_process	GO:0042545	cell wall modification	5	39571	46	961	1	1.1171	0.3697	0.895175	0
DCY84T+Si	biological_process	GO:0042546	cell wall biogenesis	5	39571	21	961	2	0.51	0.0776	3.92157	0
DCY84T+Si	biological_process	GO:0043086	negative regulation of catalytic activity	5	39571	57	961	4	1.3843	0.0373	2.88955	0.0373
DCY84T+Si	biological_process	GO:0043631	RNA polyadenylation	7, 8	39571	6	961	1	0.1457	0.1289	6.86342	0
DCY84T+Si	biological_process	GO:0044237	cellular metabolic process	3	39571	133	961	4	3.23	0.1821	1.23839	0
DCY84T+Si	biological_process	GO:0044238	primary metabolic process	3	39571	2	961	1	0.0486	0.0474	20.5761	0.0474
DCY84T+Si	biological_process	GO:0045449	regulation of transcription		39571	1392	961	97	33.8054	0	2.86936	0
DCY84T+Si	biological_process	GO:0045454	cell redox homeostasis	4	39571	132	961	2	3.2057	0.2087	0.623889	0
DCY84T+Si	biological_process	GO:0045493	xylan catabolic process	6, 8	39571	21	961	2	0.51	0.0776	3.92157	0
DCY84T+Si	biological_process	GO:0046168	glycerol-3-phosphate catabolic process	5	39571	6	961	1	0.1457	0.1289	6.86342	0
DCY84T+Si	biological_process	GO:0046274	lignin catabolic process	6	39571	26	961	1	0.6314	0.3417	1.58378	0
DCY84T+Si	biological_process	GO:0046677	response to antibiotic	4	39571	48	961	1	1.1657	0.3673	0.857854	0
DCY84T+Si	biological_process	GO:0048268	clathrin coat assembly	6, 8	39571	11	961	1	0.2671	0.209	3.74392	0
DCY84T+Si	biological_process	GO:0048366	leaf development	5, 8	39571	5	961	1	0.1214	0.1101	8.23723	0
DCY84T+Si	biological_process	GO:0048544	recognition of pollen	4, 5	39571	98	961	3	2.38	0.2111	1.2605	0
DCY84T+Si	biological_process	GO:0050826	response to freezing	5	39571	1647	961	59	39.9982	0.0008	1.47507	0.0008
DCY84T+Si	biological_process	GO:0050896	response to stimulus	2	39571	43	961	2	1.0443	0.1945	1.91516	0
DCY84T+Si	biological_process	GO:0051260	protein homooligomerization	8	39571	183	961	2	4.4442	0.1145	0.450025	0
DCY84T+Si	biological_process	GO:0051301	cell division	3	39571	74	961	2	1.7971	0.2716	1.1129	0
DCY84T+Si	biological_process	GO:0051501	diterpene phytoalexin metabolic process	6	39571	9	961	1	0.2186	0.1796	4.57457	0
DCY84T+Si	biological_process	GO:0051603	proteolysis involved in cellular protein catabolic process	6, 7	39571	25	961	1	0.6071	0.3367	1.64718	0
DCY84T+Si	biological_process	GO:0055085	transmembrane transport	3, 5	39571	70	961	2	1.7	0.2679	1.17647	0
DCY84T+Si	biological_process	GO:0055114	oxidation reduction	3	39571	1199	961	44	29.1183	0.0019	1.51108	0.0019
