# Supplementary material for: Genome-Wide Transcriptome Analysis of Rice Seedlings after Seed Dressing with Paenibacillus yonginensis DCY84T and Silicon
Source: Int J Mol Sci. 2019 Nov 23;20(23):5883. doi: 10.3390/ijms20235883 (PMC6928808; doi:10.3390/ijms20235883)
Supplement: Supplementary file 1 [file ijms-20-05883-s001.zip › Table S5.xlsx]

## Sheet: over_1
Table S5. Overview of MapMan terms assigned to genes up-regulated by DCY84T+Si treatment.
Types of regulation	BinName (category name)		Number of genes
DCY84T+Si	PS		6
DCY84T+Si		PS.lightreaction.photosystem II.LHC-II	1
DCY84T+Si		PS.lightreaction.photosystem II.PSII polypeptide subunits	1
DCY84T+Si		PS.lightreaction.photosystem I.PSI polypeptide subunits	2
DCY84T+Si		PS.photorespiration.glycolate oxydase	1
DCY84T+Si		PS.calvin cycle.GAP	1
DCY84T+Si	major CHO metabolism.degradation.starch.D enzyme		1
DCY84T+Si	minor CHO metabolism		4
DCY84T+Si		minor CHO metabolism.trehalose.TPP	3
DCY84T+Si		minor CHO metabolism.others	1
DCY84T+Si	glycolysis.unclear/dually targeted.phosphoglycerate mutase		2
DCY84T+Si	mitochondrial electron transport / ATP synthesis		2
DCY84T+Si		mitochondrial electron transport / ATP synthesis.NADH-DH.type II.internal matrix	1
DCY84T+Si		mitochondrial electron transport / ATP synthesis.alternative oxidase	1
DCY84T+Si	cell wall		7
DCY84T+Si		cell wall.cellulose synthesis.COBRA	1
DCY84T+Si		cell wall.hemicellulose synthesis	2
DCY84T+Si		cell wall.degradation.pectate lyases and polygalacturonases	1
DCY84T+Si		cell wall.modification	3
DCY84T+Si	lipid metabolism		10
DCY84T+Si		lipid metabolism.FA synthesis and FA elongation.beta ketoacyl CoA synthase	4
DCY84T+Si		lipid metabolism.FA desaturation.omega 3 desaturase	1
DCY84T+Si		lipid metabolism.glyceral metabolism.Glycerol-3-phosphate dehydrogenase (NAD+)	1
DCY84T+Si		lipid metabolism.lipid degradation.lipases.triacylglycerol lipase	4
DCY84T+Si	N-metabolism.nitrate metabolism.NR		1
DCY84T+Si	amino acid metabolism		7
DCY84T+Si		amino acid metabolism.synthesis.central amino acid metabolism.GABA.Glutamate decarboxylase	1
DCY84T+Si		amino acid metabolism.synthesis.aspartate family.methionine.cystathionine gamma-synthase	2
DCY84T+Si		amino acid metabolism.synthesis.aromatic aa.chorismate.shikimate kinase	1
DCY84T+Si		amino acid metabolism.synthesis.aromatic aa.phenylalanine.arogenate dehydratase / prephenate dehydratase	1
DCY84T+Si		amino acid metabolism.synthesis.aromatic aa.tryptophan.anthranilate synthase	1
DCY84T+Si		amino acid metabolism.degradation.aspartate family.lysine	1
DCY84T+Si	metal handling.binding, chelation and storage		2
DCY84T+Si	secondary metabolism		14
DCY84T+Si		secondary metabolism.isoprenoids.non-mevalonate pathway.DXS	1
DCY84T+Si		secondary metabolism.isoprenoids.non-mevalonate pathway.geranylgeranyl pyrophosphate synthase	1
DCY84T+Si		secondary metabolism.isoprenoids.terpenoids	1
DCY84T+Si		secondary metabolism.phenylpropanoids.lignin biosynthesis.PAL	3
DCY84T+Si		secondary metabolism.phenylpropanoids.lignin biosynthesis.4CL	1
DCY84T+Si		secondary metabolism.N misc.alkaloid-like	3
DCY84T+Si		secondary metabolism.flavonoids.anthocyanins	1
DCY84T+Si		secondary metabolism.flavonoids.chalcones	1
DCY84T+Si		secondary metabolism.simple phenols	2
DCY84T+Si	hormone metabolism		29
DCY84T+Si		hormone metabolism.abscisic acid.synthesis-degradation	2
DCY84T+Si		hormone metabolism.abscisic acid.synthesis-degradation.synthesis.9-cis-epoxycarotenoid dioxygenase	2
DCY84T+Si		hormone metabolism.auxin.signal transduction	1
DCY84T+Si		hormone metabolism.auxin.induced-regulated-responsive-activated	3
DCY84T+Si		hormone metabolism.cytokinin.synthesis-degradation	2
DCY84T+Si		hormone metabolism.ethylene.synthesis-degradation	1
DCY84T+Si		hormone metabolism.ethylene.synthesis-degradation.1-aminocyclopropane-1-carboxylate synthase	1
DCY84T+Si		hormone metabolism.ethylene.signal transduction	11
DCY84T+Si		hormone metabolism.jasmonate.synthesis-degradation	1
DCY84T+Si		hormone metabolism.jasmonate.synthesis-degradation.lipoxygenase	1
DCY84T+Si		hormone metabolism.jasmonate.synthesis-degradation.allene oxidase synthase	1
DCY84T+Si		hormone metabolism.jasmonate.synthesis-degradation.12-Oxo-PDA-reductase	2
DCY84T+Si		hormone metabolism.jasmonate.signal transduction	1
DCY84T+Si	Co-factor and vitamine metabolism		1
DCY84T+Si	stress		21
DCY84T+Si		stress.biotic	3
DCY84T+Si		stress.biotic.signalling	1
DCY84T+Si		stress.biotic.signalling.MLO-like	1
DCY84T+Si		stress.biotic.PR-proteins	10
DCY84T+Si		stress.abiotic.heat	3
DCY84T+Si		stress.abiotic.drought/salt	2
DCY84T+Si		stress.abiotic.unspecified	1
DCY84T+Si	redox.thioredoxin		1
DCY84T+Si	nucleotide metabolism		2
DCY84T+Si		nucleotide metabolism.synthesis.unspecified	1
DCY84T+Si		nucleotide metabolism.salvage.NUDIX hydrolases	1
DCY84T+Si	Biodegradation of Xenobiotics		3
DCY84T+Si	C1-metabolism		1
DCY84T+Si	misc		36
DCY84T+Si		misc.UDP glucosyl and glucoronyl transferases	2
DCY84T+Si		misc.gluco-, galacto- and mannosidases.endoglucanase	1
DCY84T+Si		misc.beta 1,3 glucan hydrolases.glucan endo-1,3-beta-glucosidase	2
DCY84T+Si		misc.oxidases - copper, flavone etc.	2
DCY84T+Si		misc.nitrilases, *nitrile lyases, berberine bridge enzymes, reticuline oxidases, troponine reductases	1
DCY84T+Si		misc.glutathione S transferases	1
DCY84T+Si		misc.cytochrome P450	15
DCY84T+Si		misc.alcohol dehydrogenases	2
DCY84T+Si		misc.peroxidases	3
DCY84T+Si		misc.dynamin	1
DCY84T+Si		misc.invertase/pectin methylesterase inhibitor family protein	2
DCY84T+Si		misc.plastocyanin-like	3
DCY84T+Si		misc.short chain dehydrogenase/reductase (SDR)	1
DCY84T+Si	RNA		76
DCY84T+Si		RNA.processing	1
DCY84T+Si		RNA.processing.ribonucleases	1
DCY84T+Si		RNA.regulation of transcription.AP2/EREBP, APETALA2/Ethylene-responsive element binding protein family	14
DCY84T+Si		RNA.regulation of transcription.bHLH,Basic Helix-Loop-Helix family	5
DCY84T+Si		RNA.regulation of transcription.C2C2(Zn) CO-like, Constans-like zinc finger family	7
DCY84T+Si		RNA.regulation of transcription.C2C2(Zn) YABBY family	1
DCY84T+Si		RNA.regulation of transcription.C2H2 zinc finger family	3
DCY84T+Si		RNA.regulation of transcription.GRAS transcription factor family	1
DCY84T+Si		RNA.regulation of transcription.HB,Homeobox transcription factor family	2
DCY84T+Si		RNA.regulation of transcription.HSF,Heat-shock transcription factor family	1
DCY84T+Si		RNA.regulation of transcription.MYB domain transcription factor family	7
DCY84T+Si		RNA.regulation of transcription.NAC domain transcription factor family	1
DCY84T+Si		RNA.regulation of transcription.TCP transcription factor family	1
DCY84T+Si		RNA.regulation of transcription.WRKY domain transcription factor family	18
DCY84T+Si		RNA.regulation of transcription.HDA	1
DCY84T+Si		RNA.regulation of transcription.PHOR1	2
DCY84T+Si		RNA.regulation of transcription.zf-HD	1
DCY84T+Si		RNA.regulation of transcription.unclassified	7
DCY84T+Si		RNA.RNA binding	2
DCY84T+Si	DNA		4
DCY84T+Si		DNA.synthesis/chromatin structure	1
DCY84T+Si		DNA.synthesis/chromatin structure.retrotransposon/transposase.hat-like transposase	1
DCY84T+Si		DNA.unspecified	2
DCY84T+Si	protein		60
DCY84T+Si		protein.synthesis.ribosomal protein.prokaryotic.chloroplast.30S subunit.S2	1
DCY84T+Si		protein.synthesis.ribosomal protein.unknown.unknown	1
DCY84T+Si		protein.synthesis.initiation	1
DCY84T+Si		protein.targeting.secretory pathway.unspecified	1
DCY84T+Si		protein.postranslational modification	14
DCY84T+Si		protein.postranslational modification.kinase.receptor like cytoplasmatic kinase VII	14
DCY84T+Si		protein.degradation.subtilases	4
DCY84T+Si		protein.degradation.aspartate protease	4
DCY84T+Si		protein.degradation.serine protease	4
DCY84T+Si		protein.degradation.metalloprotease	1
DCY84T+Si		protein.degradation.AAA type	3
DCY84T+Si		protein.degradation.ubiquitin	1
DCY84T+Si		protein.degradation.ubiquitin.E3.RING	10
DCY84T+Si		protein.glycosylation	1
DCY84T+Si	signalling		44
DCY84T+Si		signalling.in sugar and nutrient physiology	2
DCY84T+Si		signalling.receptor kinases.leucine rich repeat XI	4
DCY84T+Si		signalling.receptor kinases.DUF 26	2
DCY84T+Si		signalling.receptor kinases.legume-lectin	2
DCY84T+Si		signalling.receptor kinases.wheat LRK10 like	1
DCY84T+Si		signalling.receptor kinases.S-locus glycoprotein like	8
DCY84T+Si		signalling.receptor kinases.misc	12
DCY84T+Si		signalling.calcium	9
DCY84T+Si		signalling.phosphinositides.inositol-1,3,4-trisphosphate 5/6-kinase	1
DCY84T+Si		signalling.G-proteins	1
DCY84T+Si		signalling.MAP kinases	2
DCY84T+Si	cell		6
DCY84T+Si		cell.organisation	1
DCY84T+Si		cell.cycle.peptidylprolyl isomerase	1
DCY84T+Si		cell.vesicle transport	3
DCY84T+Si		cell.cell death.plants	1
DCY84T+Si	development		12
DCY84T+Si		development.storage proteins	1
DCY84T+Si		development.unspecified	11
DCY84T+Si	transport		13
DCY84T+Si		transport.amino acids	1
DCY84T+Si		transport.ammonium	1
DCY84T+Si		transport.phosphate	1
DCY84T+Si		transport.nucleotides	1
DCY84T+Si		transport.metal	4
DCY84T+Si		transport.peptides and oligopeptides	4
DCY84T+Si		transport.calcium	1
DCY84T+Si	not assigned.unknown		227
