# Supplementary material for: Genome-Wide Transcriptome Analysis of Rice Seedlings after Seed Dressing with Paenibacillus yonginensis DCY84T and Silicon
Source: Int J Mol Sci. 2019 Nov 23;20(23):5883. doi: 10.3390/ijms20235883 (PMC6928808; doi:10.3390/ijms20235883)
Supplement: Supplementary file 1 [file ijms-20-05883-s001.zip › Table S6.xlsx]

## Sheet: Sheet1
Table S6. Detailed information of MapMan terms assigned to genes upregulated by DCY84T+Si treatment.
BinCode	BinName (category name)	RGAP_Locus_ID	Putative Function
1.1.1.1	PS.lightreaction.photosystem II.LHC-II	LOC_Os01g41710.1	chlorophyll A-B binding protein
1.1.1.2	PS.lightreaction.photosystem II.PSII polypeptide subunits	LOC_Os08g10020.1	photosystem II 10 kDa polypeptide, chloroplast precursor
1.1.2.2	PS.lightreaction.photosystem I.PSI polypeptide subunits	LOC_Os03g56670.1	photosystem I reaction center subunit III, chloroplast precursor
1.1.2.2	PS.lightreaction.photosystem I.PSI polypeptide subunits	LOC_Os10g38234.1	photosystem I P700 chlorophyll a apoprotein A2
1.2.2	PS.photorespiration.glycolate oxydase	LOC_Os03g57220.1	hydroxyacid oxidase 1
1.3.4	PS.calvin cycle.GAP	LOC_Os04g38600.1	glyceraldehyde-3-phosphate dehydrogenase
2.2.2.4	major CHO metabolism.degradation.starch.D enzyme	LOC_Os01g63810.1	starch binding domain containing protein
3.2.2	minor CHO metabolism.trehalose.TPP	LOC_Os09g20390.1	uncharacterized glycosyl hydrolase Rv2006/MT2062
3.2.2	minor CHO metabolism.trehalose.TPP	LOC_Os02g44235.1	expressed protein
3.2.2	minor CHO metabolism.trehalose.TPP	LOC_Os02g44230.1	CPuORF22 - conserved peptide uORF-containing transcript
3.5	minor CHO metabolism.others	LOC_Os04g37490.1	oxidoreductase, aldo/keto reductase family protein
4.3.12	glycolysis.unclear/dually targeted.phosphoglycerate mutase	LOC_Os11g04300.1	retrotransposon protein, unclassified
4.3.12	glycolysis.unclear/dually targeted.phosphoglycerate mutase	LOC_Os11g04320.1	phosphoglycerate mutase
9.2.1	mitochondrial electron transport / ATP synthesis.NADH-DH.type II.internal matrix	LOC_Os07g37730.1	NADH-ubiquinone oxidoreductase, mitochondrial precursor
9.4	mitochondrial electron transport / ATP synthesis.alternative oxidase	LOC_Os04g51160.1	transposon protein, unclassified
10.2.2	cell wall.cellulose synthesis.COBRA	LOC_Os07g41310.1	COBRA
10.3	cell wall.hemicellulose synthesis	LOC_Os06g10950.1	xyloglucan fucosyltransferase
10.3	cell wall.hemicellulose synthesis	LOC_Os04g37640.1	xyloglucan fucosyltransferase
10.6.3	cell wall.degradation.pectate lyases and polygalacturonases	LOC_Os09g31450.1	polygalacturonase inhibitor 1 precursor
10.7	cell wall.modification	LOC_Os02g16850.1	expansin precursor
10.7	cell wall.modification	LOC_Os08g14210.1	glycosyl hydrolases family 16
10.7	cell wall.modification	LOC_Os04g51460.1	glycosyl hydrolases family 16
11.1.10	lipid metabolism.FA synthesis and FA elongation.beta ketoacyl CoA synthase	LOC_Os02g11070.1	3-ketoacyl-CoA synthase
11.1.10	lipid metabolism.FA synthesis and FA elongation.beta ketoacyl CoA synthase	LOC_Os02g49920.1	3-ketoacyl-CoA synthase
11.1.10	lipid metabolism.FA synthesis and FA elongation.beta ketoacyl CoA synthase	LOC_Os10g07010.1	3-ketoacyl-CoA synthase
11.1.10	lipid metabolism.FA synthesis and FA elongation.beta ketoacyl CoA synthase	LOC_Os06g15170.1	3-ketoacyl-CoA synthase
11.2.3	lipid metabolism.FA desaturation.omega 3 desaturase	LOC_Os03g18070.1	omega-3 fatty acid desaturase, chloroplast precursor
11.5.2	lipid metabolism.glyceral metabolism.Glycerol-3-phosphate dehydrogenase (NAD+)	LOC_Os05g41590.1	glycerol-3-phosphate dehydrogenase
11.9.2.1	lipid metabolism.lipid degradation.lipases.triacylglycerol lipase	LOC_Os08g04800.1	triacylglycerol lipase like protein
11.9.2.1	lipid metabolism.lipid degradation.lipases.triacylglycerol lipase	LOC_Os06g10850.1	lipase
11.9.2.1	lipid metabolism.lipid degradation.lipases.triacylglycerol lipase	LOC_Os02g54010.1	lipase class 3 family protein
11.9.2.1	lipid metabolism.lipid degradation.lipases.triacylglycerol lipase	LOC_Os11g19340.1	lipase
12.1.1	N-metabolism.nitrate metabolism.NR	LOC_Os02g53130.1	nitrate reductase
13.1.1.1.1	amino acid metabolism.synthesis.central amino acid metabolism.GABA.Glutamate decarboxylase	LOC_Os03g13300.1	glutamate decarboxylase
13.1.3.4.1	amino acid metabolism.synthesis.aspartate family.methionine.cystathionine gamma-synthase	LOC_Os10g25950.1	cystathionine gamma-synthase
13.1.3.4.1	amino acid metabolism.synthesis.aspartate family.methionine.cystathionine gamma-synthase	LOC_Os10g26010.1	cystathionine gamma-synthase
13.1.6.1.5	amino acid metabolism.synthesis.aromatic aa.chorismate.shikimate kinase	LOC_Os06g12150.1	shikimate kinase
13.1.6.3.1	amino acid metabolism.synthesis.aromatic aa.phenylalanine.arogenate dehydratase / prephenate dehydratase	LOC_Os04g33390.1	prephenate dehydratase domain containing protein
13.1.6.5.1	amino acid metabolism.synthesis.aromatic aa.tryptophan.anthranilate synthase	LOC_Os04g38950.1	class I glutamine amidotransferase
13.2.3.5	amino acid metabolism.degradation.aspartate family.lysine	LOC_Os05g51390.1	uncharacterized protein PA4923
15.2	metal handling.binding, chelation and storage	LOC_Os09g20000.1	heavy metal-associated domain containing protein
15.2	metal handling.binding, chelation and storage	LOC_Os01g55320.1	heavy metal-associated domain containing protein
16.1.1.1	secondary metabolism.isoprenoids.non-mevalonate pathway.DXS	LOC_Os07g09190.1	transketolase
16.1.1.10	secondary metabolism.isoprenoids.non-mevalonate pathway.geranylgeranyl pyrophosphate synthase	LOC_Os01g14630.1	polyprenyl synthetase
16.1.5	secondary metabolism.isoprenoids.terpenoids	LOC_Os08g07080.1	terpene synthase
16.2.1.1	secondary metabolism.phenylpropanoids.lignin biosynthesis.PAL	LOC_Os04g43800.1	phenylalanine ammonia-lyase
16.2.1.1	secondary metabolism.phenylpropanoids.lignin biosynthesis.PAL	LOC_Os05g35290.1	phenylalanine ammonia-lyase
16.2.1.1	secondary metabolism.phenylpropanoids.lignin biosynthesis.PAL	LOC_Os02g41670.1	phenylalanine ammonia-lyase
16.2.1.3	secondary metabolism.phenylpropanoids.lignin biosynthesis.4CL	LOC_Os08g34790.1	AMP-binding domain containing protein
16.4.1	secondary metabolism.N misc.alkaloid-like	LOC_Os10g26110.1	decarboxylase
16.4.1	secondary metabolism.N misc.alkaloid-like	LOC_Os08g04540.1	decarboxylase
16.4.1	secondary metabolism.N misc.alkaloid-like	LOC_Os10g23900.1	decarboxylase
16.8.1	secondary metabolism.flavonoids.anthocyanins	LOC_Os06g42130.1	leucoanthocyanidin dioxygenase
16.8.2	secondary metabolism.flavonoids.chalcones	LOC_Os06g10210.1	expressed protein
16.1	secondary metabolism.simple phenols	LOC_Os01g27700.1	laccase precursor protein
16.1	secondary metabolism.simple phenols	LOC_Os09g20090.1	L-ascorbate oxidase precursor
17.1.1	hormone metabolism.abscisic acid.synthesis-degradation	LOC_Os07g18162.1	aldehyde oxidase
17.1.1	hormone metabolism.abscisic acid.synthesis-degradation	LOC_Os07g18158.1	aldehyde oxidase
17.1.1.1.10	hormone metabolism.abscisic acid.synthesis-degradation.synthesis.9-cis-epoxycarotenoid dioxygenase	LOC_Os07g05940.1	9-cis-epoxycarotenoid dioxygenase 1, chloroplast precursor
17.1.1.1.10	hormone metabolism.abscisic acid.synthesis-degradation.synthesis.9-cis-epoxycarotenoid dioxygenase	LOC_Os12g42280.1	9-cis-epoxycarotenoid dioxygenase 1, chloroplast precursor
17.2.2	hormone metabolism.auxin.signal transduction	LOC_Os05g50140.1	auxin efflux carrier component
17.2.3	hormone metabolism.auxin.induced-regulated-responsive-activated	LOC_Os07g38890.1	OsGH3.9 - Probable indole-3-acetic acid-amido synthetase
17.2.3	hormone metabolism.auxin.induced-regulated-responsive-activated	LOC_Os01g56240.1	OsSAUR2 - Auxin-responsive SAUR gene family member
17.2.3	hormone metabolism.auxin.induced-regulated-responsive-activated	LOC_Os03g45850.1	OsSAUR16 - Auxin-responsive SAUR gene family member
17.4.1	hormone metabolism.cytokinin.synthesis-degradation	LOC_Os06g37500.1	cytokinin dehydrogenase precursor
17.4.1	hormone metabolism.cytokinin.synthesis-degradation	LOC_Os07g11050.1	IPP transferase
17.5.1	hormone metabolism.ethylene.synthesis-degradation	LOC_Os09g02710.1	CBS domain containing membrane protein
17.5.1.1	hormone metabolism.ethylene.synthesis-degradation.1-aminocyclopropane-1-carboxylate synthase	LOC_Os04g48850.1	aminotransferase, classes I and II, domain containing protein
17.5.2	hormone metabolism.ethylene.signal transduction	LOC_Os09g28440.1	AP2 domain containing protein
17.5.2	hormone metabolism.ethylene.signal transduction	LOC_Os07g22730.1	AP2 domain containing protein
17.5.2	hormone metabolism.ethylene.signal transduction	LOC_Os11g33430.1	plant protein of unknown function domain containing protein
17.5.2	hormone metabolism.ethylene.signal transduction	LOC_Os01g66270.1	AP2 domain containing protein
17.5.2	hormone metabolism.ethylene.signal transduction	LOC_Os08g36920.1	AP2 domain containing protein
17.5.2	hormone metabolism.ethylene.signal transduction	LOC_Os05g34730.1	ethylene-responsive transcription factor ERF020
17.5.2	hormone metabolism.ethylene.signal transduction	LOC_Os10g41330.1	AP2 domain containing protein
17.5.2	hormone metabolism.ethylene.signal transduction	LOC_Os05g39590.1	AP2 domain containing protein
17.5.2	hormone metabolism.ethylene.signal transduction	LOC_Os02g52670.1	AP2 domain containing protein
17.5.2	hormone metabolism.ethylene.signal transduction	LOC_Os05g36100.1	AP2 domain containing protein
17.5.2	hormone metabolism.ethylene.signal transduction	LOC_Os02g15500.1	plant protein of unknown function domain containing protein
17.7.1	hormone metabolism.jasmonate.synthesis-degradation	LOC_Os09g02710.1	CBS domain containing membrane protein
17.7.1.2	hormone metabolism.jasmonate.synthesis-degradation.lipoxygenase	LOC_Os04g37430.1	lipoxygenase protein
17.7.1.3	hormone metabolism.jasmonate.synthesis-degradation.allene oxidase synthase	LOC_Os03g55800.1	cytochrome P450
17.7.1.5	hormone metabolism.jasmonate.synthesis-degradation.12-Oxo-PDA-reductase	LOC_Os06g11240.1	12-oxophytodienoate reductase
17.7.1.5	hormone metabolism.jasmonate.synthesis-degradation.12-Oxo-PDA-reductase	LOC_Os06g11260.1	12-oxophytodienoate reductase 2
17.7.2	hormone metabolism.jasmonate.signal transduction	LOC_Os03g28940.1	ZIM domain containing protein
18	Co-factor and vitamine metabolism	LOC_Os05g18780.1	rpp14 family protein
20.1	stress.biotic	LOC_Os02g10550.1	expressed protein
20.1	stress.biotic	LOC_Os04g58090.1	harpin-induced protein 1 domain containing protein
20.1	stress.biotic	LOC_Os07g36560.1	transferase family protein
20.1.3	stress.biotic.signalling	LOC_Os03g28940.1	ZIM domain containing protein
20.1.3.1	stress.biotic.signalling.MLO-like	LOC_Os06g29110.1	MLO domain containing protein
20.1.7	stress.biotic.PR-proteins	LOC_Os02g17400.1	leucine rich repeat protein
20.1.7	stress.biotic.PR-proteins	LOC_Os01g58530.1	NB-ARC/LRR disease resistance protein
20.1.7	stress.biotic.PR-proteins	LOC_Os09g31450.1	polygalacturonase inhibitor 1 precursor
20.1.7	stress.biotic.PR-proteins	LOC_Os11g12300.1	NBS-LRR disease resistance protein
20.1.7	stress.biotic.PR-proteins	LOC_Os11g12320.1	disease resistance protein RPM1
20.1.7	stress.biotic.PR-proteins	LOC_Os04g02920.1	leucine-rich repeat family protein
20.1.7	stress.biotic.PR-proteins	LOC_Os01g52880.1	leucine-rich repeat family protein
20.1.7	stress.biotic.PR-proteins	LOC_Os02g38392.1	NBS-LRR disease resistance protein
20.1.7	stress.biotic.PR-proteins	LOC_Os11g10760.1	NBS-LRR disease resistance protein
20.1.7	stress.biotic.PR-proteins	LOC_Os04g43440.1	NB-ARC/LRR disease resistance protein
20.2.1	stress.abiotic.heat	LOC_Os01g49430.1	DnaK family protein
20.2.1	stress.abiotic.heat	LOC_Os02g03570.1	hsp20/alpha crystallin family protein
20.2.1	stress.abiotic.heat	LOC_Os01g33360.1	DnaK family protein
20.2.3	stress.abiotic.drought/salt	LOC_Os04g33150.1	desiccation-related protein PCC13-62 precursor
20.2.3	stress.abiotic.drought/salt	LOC_Os06g13240.1	BURP domain containing protein
20.2.99	stress.abiotic.unspecified	LOC_Os12g05880.1	Cupin domain containing protein
21.1	redox.thioredoxin	LOC_Os02g51730.1	dnaJ homolog subfamily C member 7
23.1.99	nucleotide metabolism.synthesis.unspecified	LOC_Os02g08270.1	class I glutamine amidotransferase
23.3.3	nucleotide metabolism.salvage.NUDIX hydrolases	LOC_Os11g32750.1	hydrolase, NUDIX family, domain containing protein
24	Biodegradation of Xenobiotics	LOC_Os09g26490.1	alpha/beta hydrolase fold
24	Biodegradation of Xenobiotics	LOC_Os03g15320.1	glyoxal oxidase-related
24	Biodegradation of Xenobiotics	LOC_Os07g34280.1	CXE carboxylesterase
25	C1-metabolism	LOC_Os06g29220.1	erythronate-4-phosphate dehydrogenase domain containing protein
26.2	misc.UDP glucosyl and glucoronyl transferases	LOC_Os02g51900.1	cytokinin-O-glucosyltransferase 2
26.2	misc.UDP glucosyl and glucoronyl transferases	LOC_Os04g46990.1	cis-zeatin O-glucosyltransferase
26.3.4	misc.gluco-, galacto- and mannosidases.endoglucanase	LOC_Os05g03840.1	endoglucanase
26.4.1	misc.beta 1,3 glucan hydrolases.glucan endo-1,3-beta-glucosidase	LOC_Os04g33640.1	glycosyl hydrolases family 17
26.4.1	misc.beta 1,3 glucan hydrolases.glucan endo-1,3-beta-glucosidase	LOC_Os02g33000.1	glycosyl hydrolases family 17
26.7	misc.oxidases - copper, flavone etc.	LOC_Os04g41960.1	NADP-dependent oxidoreductase
26.7	misc.oxidases - copper, flavone etc.	LOC_Os07g02120.1	flavin-containing monooxygenase family protein
26.8	misc.nitrilases, *nitrile lyases, berberine bridge enzymes, reticuline oxidases, troponine reductases	LOC_Os04g10569.1	glutamyl-tRNA amidotransferase
26.9	misc.glutathione S transferases	LOC_Os01g72140.1	glutathione S-transferase
26.1	misc.cytochrome P450	LOC_Os07g44140.1	cytochrome P450 72A1
26.1	misc.cytochrome P450	LOC_Os07g33420.1	hydroxylase
26.1	misc.cytochrome P450	LOC_Os11g05380.1	cytochrome P450
26.1	misc.cytochrome P450	LOC_Os12g25660.1	cytochrome P450
26.1	misc.cytochrome P450	LOC_Os12g05440.1	cytochrome P450
26.1	misc.cytochrome P450	LOC_Os06g39880.1	cytochrome P450 72A1
26.1	misc.cytochrome P450	LOC_Os02g26770.1	cytochrome P450
26.1	misc.cytochrome P450	LOC_Os06g43304.1	cytochrome P450
26.1	misc.cytochrome P450	LOC_Os12g39310.1	cytochrome P450
26.1	misc.cytochrome P450	LOC_Os07g23570.1	cytochrome P450 72A1
26.1	misc.cytochrome P450	LOC_Os01g41800.1	cytochrome P450
26.1	misc.cytochrome P450	LOC_Os09g35940.1	cytochrome P450
26.1	misc.cytochrome P450	LOC_Os03g40600.1	cytochrome P450 78A11
26.1	misc.cytochrome P450	LOC_Os11g29290.1	cytochrome P450
26.1	misc.cytochrome P450	LOC_Os01g43844.1	cytochrome P450 72A1
26.11.1	misc.alcohol dehydrogenases	LOC_Os08g17500.1	cinnamoyl-CoA reductase
26.11.1	misc.alcohol dehydrogenases	LOC_Os01g18110.1	cinnamoyl CoA reductase
26.12	misc.peroxidases	LOC_Os06g33080.1	peroxidase precursor
26.12	misc.peroxidases	LOC_Os01g51550.1	peroxidase family protein
26.12	misc.peroxidases	LOC_Os01g07770.1	peroxidase precursor
26.17	misc.dynamin	LOC_Os03g15420.1	dynamin family protein
26.18	misc.invertase/pectin methylesterase inhibitor family protein	LOC_Os08g01670.1	invertase/pectin methylesterase inhibitor family protein
26.18	misc.invertase/pectin methylesterase inhibitor family protein	LOC_Os11g03740.1	pectinesterase inhibitor domain containing protein
26.19	misc.plastocyanin-like	LOC_Os08g37660.1	plastocyanin-like domain containing protein
26.19	misc.plastocyanin-like	LOC_Os08g04350.1	plastocyanin-like domain containing protein
26.19	misc.plastocyanin-like	LOC_Os08g04360.1	plastocyanin-like domain containing protein
26.22	misc.short chain dehydrogenase/reductase (SDR)	LOC_Os07g07440.1	versicolorin reductase
27.1	RNA.processing	LOC_Os03g19920.1	expressed protein
27.1.19	RNA.processing.ribonucleases	LOC_Os06g04670.1	CAF1 family ribonuclease containing protein
27.3.3	RNA.regulation of transcription.AP2/EREBP, APETALA2/Ethylene-responsive element binding protein family	LOC_Os07g22730.1	AP2 domain containing protein
27.3.3	RNA.regulation of transcription.AP2/EREBP, APETALA2/Ethylene-responsive element binding protein family	LOC_Os02g54050.1	ethylene-responsive transcription factor
27.3.3	RNA.regulation of transcription.AP2/EREBP, APETALA2/Ethylene-responsive element binding protein family	LOC_Os03g22170.1	AP2 domain containing protein
27.3.3	RNA.regulation of transcription.AP2/EREBP, APETALA2/Ethylene-responsive element binding protein family	LOC_Os01g66270.1	AP2 domain containing protein
27.3.3	RNA.regulation of transcription.AP2/EREBP, APETALA2/Ethylene-responsive element binding protein family	LOC_Os04g46410.1	AP2 domain containing protein
27.3.3	RNA.regulation of transcription.AP2/EREBP, APETALA2/Ethylene-responsive element binding protein family	LOC_Os06g03670.1	dehydration-responsive element-binding protein
27.3.3	RNA.regulation of transcription.AP2/EREBP, APETALA2/Ethylene-responsive element binding protein family	LOC_Os05g34730.1	ethylene-responsive transcription factor ERF020
27.3.3	RNA.regulation of transcription.AP2/EREBP, APETALA2/Ethylene-responsive element binding protein family	LOC_Os08g35240.1	AP2 domain containing protein
27.3.3	RNA.regulation of transcription.AP2/EREBP, APETALA2/Ethylene-responsive element binding protein family	LOC_Os05g39590.1	AP2 domain containing protein
27.3.3	RNA.regulation of transcription.AP2/EREBP, APETALA2/Ethylene-responsive element binding protein family	LOC_Os02g52670.1	AP2 domain containing protein
27.3.3	RNA.regulation of transcription.AP2/EREBP, APETALA2/Ethylene-responsive element binding protein family	LOC_Os05g36100.1	AP2 domain containing protein
27.3.3	RNA.regulation of transcription.AP2/EREBP, APETALA2/Ethylene-responsive element binding protein family	LOC_Os02g45450.1	dehydration-responsive element-binding protein
27.3.3	RNA.regulation of transcription.AP2/EREBP, APETALA2/Ethylene-responsive element binding protein family	LOC_Os01g73770.1	dehydration-responsive element-binding protein
27.3.3	RNA.regulation of transcription.AP2/EREBP, APETALA2/Ethylene-responsive element binding protein family	LOC_Os01g59780.1	AP2 domain containing protein
27.3.6	RNA.regulation of transcription.bHLH,Basic Helix-Loop-Helix family	LOC_Os03g53020.1	helix-loop-helix DNA-binding domain containing protein
27.3.6	RNA.regulation of transcription.bHLH,Basic Helix-Loop-Helix family	LOC_Os12g32400.1	helix-loop-helix DNA-binding domain containing protein
27.3.6	RNA.regulation of transcription.bHLH,Basic Helix-Loop-Helix family	LOC_Os06g06900.1	helix-loop-helix DNA-binding domain containing protein
27.3.6	RNA.regulation of transcription.bHLH,Basic Helix-Loop-Helix family	LOC_Os01g09900.1	helix-loop-helix DNA-binding domain containing protein
27.3.6	RNA.regulation of transcription.bHLH,Basic Helix-Loop-Helix family	LOC_Os04g23550.1	basic helix-loop-helix family protein
27.3.7	RNA.regulation of transcription.C2C2(Zn) CO-like, Constans-like zinc finger family	LOC_Os04g32480.1	zinc-finger protein
27.3.7	RNA.regulation of transcription.C2C2(Zn) CO-like, Constans-like zinc finger family	LOC_Os03g08320.1	ZIM domain containing protein
27.3.7	RNA.regulation of transcription.C2C2(Zn) CO-like, Constans-like zinc finger family	LOC_Os03g08310.1	ZIM domain containing protein
27.3.7	RNA.regulation of transcription.C2C2(Zn) CO-like, Constans-like zinc finger family	LOC_Os07g05830.1	zinc-finger protein
27.3.7	RNA.regulation of transcription.C2C2(Zn) CO-like, Constans-like zinc finger family	LOC_Os03g08330.1	ZIM domain containing protein
27.3.7	RNA.regulation of transcription.C2C2(Zn) CO-like, Constans-like zinc finger family	LOC_Os10g25230.1	ZIM domain containing protein
27.3.7	RNA.regulation of transcription.C2C2(Zn) CO-like, Constans-like zinc finger family	LOC_Os10g25290.1	ZIM domain containing protein
27.3.10	RNA.regulation of transcription.C2C2(Zn) YABBY family	LOC_Os07g38410.1	YABBY domain containing protein
27.3.11	RNA.regulation of transcription.C2H2 zinc finger family	LOC_Os11g47630.1	ZOS11-10 - C2H2 zinc finger protein
27.3.11	RNA.regulation of transcription.C2H2 zinc finger family	LOC_Os03g32230.1	ZOS3-12 - C2H2 zinc finger protein
27.3.11	RNA.regulation of transcription.C2H2 zinc finger family	LOC_Os12g39400.1	ZOS12-09 - C2H2 zinc finger protein
27.3.21	RNA.regulation of transcription.GRAS transcription factor family	LOC_Os12g04200.1	GRAS family transcription factor containing protein
27.3.22	RNA.regulation of transcription.HB,Homeobox transcription factor family	LOC_Os10g42490.1	homeobox and START domains containing protein
27.3.22	RNA.regulation of transcription.HB,Homeobox transcription factor family	LOC_Os06g48290.1	homeobox associated leucine zipper
27.3.23	RNA.regulation of transcription.HSF,Heat-shock transcription factor family	LOC_Os02g32590.1	HSF-type DNA-binding domain containing protein
27.3.25	RNA.regulation of transcription.MYB domain transcription factor family	LOC_Os03g13310.1	MYB family transcription factor
27.3.25	RNA.regulation of transcription.MYB domain transcription factor family	LOC_Os04g46384.1	MYB family transcription factor
27.3.25	RNA.regulation of transcription.MYB domain transcription factor family	LOC_Os01g49160.1	MYB family transcription factor
27.3.25	RNA.regulation of transcription.MYB domain transcription factor family	LOC_Os06g14670.1	ODORANT1
27.3.26	RNA.regulation of transcription.MYB-related transcription factor family	LOC_Os01g64360.1	MYB family transcription factor
27.3.26	RNA.regulation of transcription.MYB-related transcription factor family	LOC_Os05g07010.1	myb-like DNA-binding domain containing protein
27.3.26	RNA.regulation of transcription.MYB-related transcription factor family	LOC_Os01g06320.1	MYB family transcription factor
27.3.27	RNA.regulation of transcription.NAC domain transcription factor family	LOC_Os11g04470.1	expressed protein
27.3.29	RNA.regulation of transcription.TCP transcription factor family	LOC_Os05g43760.1	TCP family transcription factor
27.3.32	RNA.regulation of transcription.WRKY domain transcription factor family	LOC_Os12g02450.1	WRKY64
27.3.32	RNA.regulation of transcription.WRKY domain transcription factor family	LOC_Os01g46800.1	WRKY15
27.3.32	RNA.regulation of transcription.WRKY domain transcription factor family	LOC_Os12g02400.1	WRKY114
27.3.32	RNA.regulation of transcription.WRKY domain transcription factor family	LOC_Os11g02530.1	WRKY40
27.3.32	RNA.regulation of transcription.WRKY domain transcription factor family	LOC_Os01g60490.1	WRKY22
27.3.32	RNA.regulation of transcription.WRKY domain transcription factor family	LOC_Os05g46020.1	WRKY7
27.3.32	RNA.regulation of transcription.WRKY domain transcription factor family	LOC_Os01g51690.1	WRKY26
27.3.32	RNA.regulation of transcription.WRKY domain transcription factor family	LOC_Os09g25060.1	WRKY76
27.3.32	RNA.regulation of transcription.WRKY domain transcription factor family	LOC_Os06g44010.1	WRKY28
27.3.32	RNA.regulation of transcription.WRKY domain transcription factor family	LOC_Os05g39720.1	WRKY70
27.3.32	RNA.regulation of transcription.WRKY domain transcription factor family	LOC_Os05g40060.1	WRKY48
27.3.32	RNA.regulation of transcription.WRKY domain transcription factor family	LOC_Os03g21710.1	WRKY79
27.3.32	RNA.regulation of transcription.WRKY domain transcription factor family	LOC_Os02g08440.1	WRKY71
27.3.32	RNA.regulation of transcription.WRKY domain transcription factor family	LOC_Os01g60600.1	WRKY108
27.3.32	RNA.regulation of transcription.WRKY domain transcription factor family	LOC_Os05g49620.1	WRKY19
27.3.32	RNA.regulation of transcription.WRKY domain transcription factor family	LOC_Os01g61080.1	WRKY24
27.3.32	RNA.regulation of transcription.WRKY domain transcription factor family	LOC_Os05g45230.1	WRKY58
27.3.32	RNA.regulation of transcription.WRKY domain transcription factor family	LOC_Os01g40260.1	WRKY77
27.3.55	RNA.regulation of transcription.HDA	LOC_Os05g36930.1	histone deacetylase
27.3.64	RNA.regulation of transcription.PHOR1	LOC_Os06g13870.1	U-box protein CMPG1
27.3.64	RNA.regulation of transcription.PHOR1	LOC_Os02g33590.1	U-box domain-containing protein
27.3.80	RNA.regulation of transcription.zf-HD	LOC_Os09g24820.1	ZF-HD protein dimerisation region containing protein
27.3.99	RNA.regulation of transcription.unclassified	LOC_Os02g16050.1	transposon protein, unclassified
27.3.99	RNA.regulation of transcription.unclassified	LOC_Os08g38040.1	transposon protein, unclassified
27.3.99	RNA.regulation of transcription.unclassified	LOC_Os05g33370.1	transposon protein, unclassified
27.3.99	RNA.regulation of transcription.unclassified	LOC_Os02g21040.1	aspartic proteinase nepenthesin precursor
27.3.99	RNA.regulation of transcription.unclassified	LOC_Os10g32900.1	CCT motif family protein
27.3.99	RNA.regulation of transcription.unclassified	LOC_Os11g44210.1	transposon protein, unclassified
27.3.99	RNA.regulation of transcription.unclassified	LOC_Os08g34810.1	transposon protein, unclassified
27.4	RNA.RNA binding	LOC_Os03g04780.1	RNA recognition motif containing protein
27.4	RNA.RNA binding	LOC_Os09g39180.1	RNA recognition motif containing protein
28.1	DNA.synthesis/chromatin structure	LOC_Os12g40260.1	WD-40 repeat family protein
28.1.1.4	DNA.synthesis/chromatin structure.retrotransposon/transposase.hat-like transposase	LOC_Os11g39200.1	hAT dimerisation domain containing protein
28.99	DNA.unspecified	LOC_Os01g01770.1	ZOS1-01 - C2H2 zinc finger protein
28.99	DNA.unspecified	LOC_Os08g34780.1	adenylyl cyclase-associated protein
29.2.1.1.1.1.2	protein.synthesis.ribosomal protein.prokaryotic.chloroplast.30S subunit.S2	LOC_Os10g38278.1	chloroplast 30S ribosomal protein S2
29.2.1.99.99	protein.synthesis.ribosomal protein.unknown.unknown	LOC_Os03g52910.1	uncharacterized UPF0114 domain containing protein
29.2.3	protein.synthesis.initiation	LOC_Os01g70600.1	DUF567 domain containing protein
29.3.4.99	protein.targeting.secretory pathway.unspecified	LOC_Os02g32740.1	SNARE domain containing protein
29.4	protein.postranslational modification	LOC_Os09g28560.1	protein phosphotase protein
29.4	protein.postranslational modification	LOC_Os03g17700.1	CGMC_MAPKCGMC_2_ERK.2 - CGMC includes CDA, MAPK, GSK3, and CLKC kinases
29.4	protein.postranslational modification	LOC_Os01g50370.1	STE_MEKK_ste11_MAP3K.4 - STE kinases include homologs to sterile 7, sterile 11 and sterile 20 from yeast
29.4	protein.postranslational modification	LOC_Os01g07370.1	KIP1
29.4	protein.postranslational modification	LOC_Os12g23700.1	cyclin-dependent kinase G-2
29.4	protein.postranslational modification	LOC_Os07g44290.1	CAMK_KIN1/SNF1/Nim1_like.29 - CAMK includes calcium/calmodulin depedent protein kinases
29.4	protein.postranslational modification	LOC_Os06g10790.1	lectin-like receptor kinase
29.4	protein.postranslational modification	LOC_Os07g04040.1	expressed protein
29.4	protein.postranslational modification	LOC_Os07g04820.1	protein kinase
29.4	protein.postranslational modification	LOC_Os07g02330.1	protein phosphatase 2C
29.4	protein.postranslational modification	LOC_Os05g46750.1	STE_MEKK_ste11_MAP3K.18 - STE kinases include homologs to sterile 7, sterile 11 and sterile 20 from yeast
29.4	protein.postranslational modification	LOC_Os05g35760.1	serine/threonine-protein kinase SAPK4
29.4	protein.postranslational modification	LOC_Os02g03410.1	CAMK_CAMK_like.12 - CAMK includes calcium/calmodulin depedent protein kinases
29.4	protein.postranslational modification	LOC_Os03g09070.1	leucine rich repeat domain containing protein
29.4.1.57	protein.postranslational modification.kinase.receptor like cytoplasmatic kinase VII	LOC_Os08g28710.1	receptor protein kinase CRINKLY4 precursor
29.4.1.57	protein.postranslational modification.kinase.receptor like cytoplasmatic kinase VII	LOC_Os02g06930.1	protein kinase
29.4.1.57	protein.postranslational modification.kinase.receptor like cytoplasmatic kinase VII	LOC_Os06g10160.1	tyrosine protein kinase domain containing protein
29.4.1.57	protein.postranslational modification.kinase.receptor like cytoplasmatic kinase VII	LOC_Os10g10030.1	OsWAK111 - OsWAK receptor-like protein kinase
29.4.1.57	protein.postranslational modification.kinase.receptor like cytoplasmatic kinase VII	LOC_Os01g06280.1	TKL_IRAK_CrRLK1L-1.4 - The CrRLK1L-1 subfamily has homology to the CrRLK1L homolog
29.4.1.57	protein.postranslational modification.kinase.receptor like cytoplasmatic kinase VII	LOC_Os02g56380.1	OsWAK21 - OsWAK receptor-like cytoplasmic kinase OsWAK-RLCK
29.4.1.57	protein.postranslational modification.kinase.receptor like cytoplasmatic kinase VII	LOC_Os02g53750.1	tyrosine protein kinase domain containing protein
29.4.1.57	protein.postranslational modification.kinase.receptor like cytoplasmatic kinase VII	LOC_Os11g44440.1	transposon protein, CACTA, En/Spm sub-class
29.4.1.57	protein.postranslational modification.kinase.receptor like cytoplasmatic kinase VII	LOC_Os08g35600.1	tyrosine protein kinase domain containing protein
29.4.1.57	protein.postranslational modification.kinase.receptor like cytoplasmatic kinase VII	LOC_Os07g40630.1	BRASSINOSTEROID INSENSITIVE 1 precursor
29.4.1.57	protein.postranslational modification.kinase.receptor like cytoplasmatic kinase VII	LOC_Os07g04820.1	protein kinase
29.4.1.57	protein.postranslational modification.kinase.receptor like cytoplasmatic kinase VII	LOC_Os04g41310.1	STRUBBELIG-RECEPTOR FAMILY 8 precursor
29.4.1.57	protein.postranslational modification.kinase.receptor like cytoplasmatic kinase VII	LOC_Os08g39210.1	OsWAK74 - OsWAK receptor-like protein kinase
29.4.1.57	protein.postranslational modification.kinase.receptor like cytoplasmatic kinase VII	LOC_Os09g36320.1	tyrosine protein kinase domain containing protein
29.5.1	protein.degradation.subtilases	LOC_Os04g47150.1	OsSub43 - Putative Subtilisin homologue
29.5.1	protein.degradation.subtilases	LOC_Os02g17080.1	OsSub16 - Putative Subtilisin homologue
29.5.1	protein.degradation.subtilases	LOC_Os02g17000.1	OsSub14 - Putative Subtilisin homologue
29.5.1	protein.degradation.subtilases	LOC_Os02g17090.1	OsSub17 - Putative Subtilisin homologue
29.5.4	protein.degradation.aspartate protease	LOC_Os05g33410.1	xylanase inhibitor
29.5.4	protein.degradation.aspartate protease	LOC_Os11g08200.1	eukaryotic aspartyl protease domain containing protein
29.5.4	protein.degradation.aspartate protease	LOC_Os10g39380.1	aspartic proteinase nepenthesin-1 precursor
29.5.4	protein.degradation.aspartate protease	LOC_Os05g33420.1	xyloglucanase inhibitor
29.5.5	protein.degradation.serine protease	LOC_Os11g12420.1	serpin domain containing protein
29.5.5	protein.degradation.serine protease	LOC_Os06g36570.1	OsSCP37 - Putative Serine Carboxypeptidase homologue
29.5.5	protein.degradation.serine protease	LOC_Os10g37760.1	OsRhmbd17 - Putative Rhomboid homologue
29.5.5	protein.degradation.serine protease	LOC_Os06g51370.1	OsSCP38 - Putative Serine Carboxypeptidase homologue
29.5.7	protein.degradation.metalloprotease	LOC_Os06g13180.1	metalloendoproteinase 1 precursor
29.5.9	protein.degradation.AAA type	LOC_Os12g24320.1	ATPase 3
29.5.9	protein.degradation.AAA type	LOC_Os12g28710.1	ATPase 3
29.5.9	protein.degradation.AAA type	LOC_Os05g51130.1	mitochondrial chaperone BCS1
29.5.11	protein.degradation.ubiquitin	LOC_Os10g05180.1	26S proteasome regulatory subunit S5A
29.5.11.4.2	protein.degradation.ubiquitin.E3.RING	LOC_Os02g46100.1	RING-H2 finger protein
29.5.11.4.2	protein.degradation.ubiquitin.E3.RING	LOC_Os08g32060.1	spotted leaf 11
29.5.11.4.2	protein.degradation.ubiquitin.E3.RING	LOC_Os09g25190.1	protein binding protein
29.5.11.4.2	protein.degradation.ubiquitin.E3.RING	LOC_Os09g29310.1	zinc finger, C3HC4 type domain containing protein
29.5.11.4.2	protein.degradation.ubiquitin.E3.RING	LOC_Os02g35347.1	RING-H2 finger protein ATL3F
29.5.11.4.2	protein.degradation.ubiquitin.E3.RING	LOC_Os02g47670.1	bg55
29.5.11.4.2	protein.degradation.ubiquitin.E3.RING	LOC_Os10g32760.1	zinc finger family protein
29.5.11.4.2	protein.degradation.ubiquitin.E3.RING	LOC_Os02g36320.1	RING-H2 finger protein ATL3B precursor
29.5.11.4.2	protein.degradation.ubiquitin.E3.RING	LOC_Os02g52210.1	zinc finger, C3HC4 type domain containing protein
29.5.11.4.2	protein.degradation.ubiquitin.E3.RING	LOC_Os04g34230.1	RING-H2 finger protein
29.7	protein.glycosylation	LOC_Os10g13810.1	glycosyltransferase family 43 protein
30.1.1	signalling.in sugar and nutrient physiology	LOC_Os02g54640.1	glutamate receptor
30.1.1	signalling.in sugar and nutrient physiology	LOC_Os02g52010.1	phosphate-induced protein 1 conserved region domain containing protein
30.2.11	signalling.receptor kinases.leucine rich repeat XI	LOC_Os09g31450.1	polygalacturonase inhibitor 1 precursor
30.2.11	signalling.receptor kinases.leucine rich repeat XI	LOC_Os01g53920.1	receptor-like protein kinase 5 precursor
30.2.11	signalling.receptor kinases.leucine rich repeat XI	LOC_Os07g14820.1	expressed protein
30.2.11	signalling.receptor kinases.leucine rich repeat XI	LOC_Os01g52880.1	leucine-rich repeat family protein
30.2.17	signalling.receptor kinases.DUF 26	LOC_Os05g08870.1	retrotransposon protein, Ty1-copia subclass
30.2.17	signalling.receptor kinases.DUF 26	LOC_Os01g48670.1	retrotransposon protein, Ty1-copia subclass
30.2.19	signalling.receptor kinases.legume-lectin	LOC_Os06g10790.1	lectin-like receptor kinase
30.2.19	signalling.receptor kinases.legume-lectin	LOC_Os07g04040.1	expressed protein
30.2.20	signalling.receptor kinases.wheat LRK10 like	LOC_Os01g04440.1	expressed protein
30.2.24	signalling.receptor kinases.S-locus glycoprotein like	LOC_Os01g26390.1	TKL_IRAK_DUF26-lh.1 - DUF26 kinases have homology to DUF26 containing loci
30.2.24	signalling.receptor kinases.S-locus glycoprotein like	LOC_Os01g03690.1	TKL_IRAK_DUF26-lg.1 - DUF26 kinases have homology to DUF26 containing loci
30.2.24	signalling.receptor kinases.S-locus glycoprotein like	LOC_Os06g34960.1	TKL_IRAK_DUF26.1 - DUF26 kinases have homology to DUF26 containing loci
30.2.24	signalling.receptor kinases.S-locus glycoprotein like	LOC_Os07g04820.1	protein kinase
30.2.24	signalling.receptor kinases.S-locus glycoprotein like	LOC_Os05g16430.1	SHR5-receptor-like kinase
30.2.24	signalling.receptor kinases.S-locus glycoprotein like	LOC_Os11g17440.1	enoyl-CoA hydratase/isomerase family protein
30.2.24	signalling.receptor kinases.S-locus glycoprotein like	LOC_Os11g34610.1	TKL_IRAK_DUF26-lc.28 - DUF26 kinases have homology to DUF26 containing loci
30.2.24	signalling.receptor kinases.S-locus glycoprotein like	LOC_Os09g37780.1	serine/threonine-protein kinase receptor precursor
30.2.99	signalling.receptor kinases.misc	LOC_Os02g06160.1	cysteine-rich receptor-like protein kinase 16 precursor
30.2.99	signalling.receptor kinases.misc	LOC_Os02g56380.1	OsWAK21 - OsWAK receptor-like cytoplasmic kinase OsWAK-RLCK
30.2.99	signalling.receptor kinases.misc	LOC_Os10g05160.1	expressed protein
30.2.99	signalling.receptor kinases.misc	LOC_Os09g38840.1	OsWAK90 - OsWAK receptor-like protein kinase
30.2.99	signalling.receptor kinases.misc	LOC_Os08g39170.1	expressed protein
30.2.99	signalling.receptor kinases.misc	LOC_Os03g44050.1	OsWAK27 - OsWAK receptor-like protein kinase
30.2.99	signalling.receptor kinases.misc	LOC_Os09g38850.1	OsWAK91 - OsWAK receptor-like protein kinase
30.2.99	signalling.receptor kinases.misc	LOC_Os01g49614.1	Protein kinase domain containing protein
30.2.99	signalling.receptor kinases.misc	LOC_Os08g03240.1	lectin-like receptor kinase 1
30.2.99	signalling.receptor kinases.misc	LOC_Os12g29434.1	wall-associated receptor kinase 3 precursor
30.2.99	signalling.receptor kinases.misc	LOC_Os08g40270.1	lectin-like protein kinase
30.2.99	signalling.receptor kinases.misc	LOC_Os04g45730.1	protein kinase domain containing protein
30.3	signalling.calcium	LOC_Os12g36110.1	calmodulin binding protein
30.3	signalling.calcium	LOC_Os01g72530.1	OsCML31 - Calmodulin-related calcium sensor protein
30.3	signalling.calcium	LOC_Os04g57350.1	EH domain-containing protein 1
30.3	signalling.calcium	LOC_Os11g44170.1	calmodulin binding protein
30.3	signalling.calcium	LOC_Os10g28240.1	calcium-transporting ATPase, plasma membrane-type
30.3	signalling.calcium	LOC_Os12g01400.1	OsCML26 - Calmodulin-related calcium sensor protein
30.3	signalling.calcium	LOC_Os12g04360.1	calmodulin-like protein 1
30.3	signalling.calcium	LOC_Os08g04890.1	OsCML32 - Calmodulin-related calcium sensor protein
30.3	signalling.calcium	LOC_Os11g01390.1	OsCML25 - Calmodulin-related calcium sensor protein
30.4.5	signalling.phosphinositides.inositol-1,3,4-trisphosphate 5/6-kinase	LOC_Os02g26720.1	Inositol 1, 3, 4-trisphosphate 5/6-kinase
30.5	signalling.G-proteins	LOC_Os09g31120.1	pirin
30.6	signalling.MAP kinases	LOC_Os03g17700.1	CGMC_MAPKCGMC_2_ERK.2 - CGMC includes CDA, MAPK, GSK3, and CLKC kinases
30.6	signalling.MAP kinases	LOC_Os05g49140.1	CGMC_MAPKCMGC_2.8 - CGMC includes CDA, MAPK, GSK3, and CLKC kinases
31.1	cell.organisation	LOC_Os09g15950.1	expressed protein
31.3.1	cell.cycle.peptidylprolyl isomerase	LOC_Os06g49470.1	peptidyl-prolyl cis-trans isomerase
31.4	cell.vesicle transport	LOC_Os02g32740.1	SNARE domain containing protein
31.4	cell.vesicle transport	LOC_Os01g67810.1	transposon protein, unclassified
31.4	cell.vesicle transport	LOC_Os06g14450.1	exo70 exocyst complex subunit family protein
31.5.1	cell.cell death.plants	LOC_Os05g48360.1	membrane attack complex component/perforin/complement C9
33.1	development.storage proteins	LOC_Os06g46350.1	PLA IIIA/PLP7
33.99	development.unspecified	LOC_Os12g05990.1	No apical meristem protein
33.99	development.unspecified	LOC_Os12g18960.1	integral membrane protein DUF6 containing protein
33.99	development.unspecified	LOC_Os11g04470.1	expressed protein
33.99	development.unspecified	LOC_Os07g36170.1	chitin-inducible gibberellin-responsive protein
33.99	development.unspecified	LOC_Os08g34460.1	tetraspanin family protein
33.99	development.unspecified	LOC_Os02g30910.1	nodulin MtN3 family protein
33.99	development.unspecified	LOC_Os01g20206.1	methyltransferase
33.99	development.unspecified	LOC_Os08g15450.1	nodulin
33.99	development.unspecified	LOC_Os10g34770.1	RIPER4 - Ripening-related family protein precursor
33.99	development.unspecified	LOC_Os11g05614.1	no apical meristem protein
33.99	development.unspecified	LOC_Os01g64470.1	harpin-induced protein 1 domain containing protein
34.3	transport.amino acids	LOC_Os01g41420.1	transmembrane amino acid transporter protein
34.5	transport.ammonium	LOC_Os12g01420.1	ammonium transporter protein
34.7	transport.phosphate	LOC_Os04g10690.1	inorganic phosphate transporter
34.1	transport.nucleotides	LOC_Os03g08880.1	purine permease
34.12	transport.metal	LOC_Os08g36250.1	expressed protein
34.12	transport.metal	LOC_Os05g39540.1	metal cation transporter
34.12	transport.metal	LOC_Os05g39600.1	ATCHX15
34.12	transport.metal	LOC_Os02g57360.1	heavy metal-associated domain containing protein
34.13	transport.peptides and oligopeptides	LOC_Os01g43940.1	oligopeptide transporter
34.13	transport.peptides and oligopeptides	LOC_Os04g50940.1	peptide transporter PTR2
34.13	transport.peptides and oligopeptides	LOC_Os01g55610.1	peptide transporter PTR2
34.13	transport.peptides and oligopeptides	LOC_Os04g56560.1	proton-dependent oligopeptide transport
34.21	transport.calcium	LOC_Os02g21009.1	sodium/calcium exchanger protein
35.2	not assigned.unknown	LOC_Os06g43780.1	expressed protein
35.2	not assigned.unknown	LOC_Os09g22460.1	OsFBX328 - F-box domain containing protein
35.2	not assigned.unknown	LOC_Os02g37280.1	heavy metal transport/detoxification protein
35.2	not assigned.unknown	LOC_Os08g35730.1	expressed protein
35.2	not assigned.unknown	LOC_Os09g33640.1	expressed protein
35.2	not assigned.unknown	LOC_Os03g26310.1	expressed protein
35.2	not assigned.unknown	LOC_Os07g37045.1	expressed protein
35.2	not assigned.unknown	LOC_Os02g42720.1	expressed protein
35.2	not assigned.unknown	LOC_Os10g33240.1	expressed protein
35.2	not assigned.unknown	LOC_Os08g16940.1	ZOS8-01 - C2H2 zinc finger protein
35.2	not assigned.unknown	LOC_Os11g47700.1	zinc finger, C3HC4 type domain containing protein
35.2	not assigned.unknown	LOC_Os09g35780.1	BAP2
35.2	not assigned.unknown	LOC_Os01g09990.1	helix-loop-helix DNA-binding domain containing protein
35.2	not assigned.unknown	LOC_Os06g23260.1	transposon protein, CACTA, En/Spm sub-class
35.2	not assigned.unknown	LOC_Os02g45780.1	zinc finger, C3HC4 type domain containing protein
35.2	not assigned.unknown	LOC_Os03g44636.1	zinc finger, C3HC4 type domain containing protein
35.2	not assigned.unknown	LOC_Os10g35630.1	cystathionin beta synthase protein
35.2	not assigned.unknown	LOC_Os03g52420.1	expressed protein
35.2	not assigned.unknown	LOC_Os09g20750.1	expressed protein
35.2	not assigned.unknown	LOC_Os03g60210.1	DUF567 domain containing protein
35.2	not assigned.unknown	LOC_Os12g16260.1	expressed protein
35.2	not assigned.unknown	LOC_Os10g42880.1	retrotransposon protein, unclassified
35.2	not assigned.unknown	LOC_Os02g22160.1	DNA binding protein
35.2	not assigned.unknown	LOC_Os08g12880.1	transposon protein, CACTA, En/Spm sub-class
35.2	not assigned.unknown	LOC_Os05g44060.1	expressed protein
35.2	not assigned.unknown	LOC_Os06g13910.1	expressed protein
35.2	not assigned.unknown	LOC_Os11g30600.1	hypothetical protein
35.2	not assigned.unknown	LOC_Os06g13190.1	expressed protein
35.2	not assigned.unknown	LOC_Os09g36200.1	senescence-inducible chloroplast stay-green protein 1
35.2	not assigned.unknown	LOC_Os11g40830.1	retrotransposon protein, unclassified
35.2	not assigned.unknown	LOC_Os06g44020.1	expressed protein
35.2	not assigned.unknown	LOC_Os05g46690.1	expressed protein
35.2	not assigned.unknown	LOC_Os06g38170.1	retrotransposon protein, Ty3-gypsy subclass
35.2	not assigned.unknown	LOC_Os09g34020.1	expressed protein
35.2	not assigned.unknown	LOC_Os08g13570.1	exo70 exocyst complex subunit family protein
35.2	not assigned.unknown	LOC_Os01g16920.1	embryonic protein DC-8
35.2	not assigned.unknown	LOC_Os02g55970.1	ANTH
35.2	not assigned.unknown	LOC_Os06g38110.1	expressed protein
35.2	not assigned.unknown	LOC_Os07g07920.1	LTPL100 - Protease inhibitor/seed storage/LTP family protein precursor
35.2	not assigned.unknown	LOC_Os09g22530.1	expressed protein
35.2	not assigned.unknown	LOC_Os02g05120.1	expressed protein
35.2	not assigned.unknown	LOC_Os02g37320.1	heavy metal associated domain containing protein
35.2	not assigned.unknown	LOC_Os01g56690.1	helix-loop-helix DNA-binding domain containing protein
35.2	not assigned.unknown	LOC_Os01g50350.1	expressed protein
35.2	not assigned.unknown	LOC_Os04g36820.1	expressed protein
35.2	not assigned.unknown	LOC_Os09g09830.1	heavy-metal-associated domain-containing protein
35.2	not assigned.unknown	LOC_Os08g08690.1	expressed protein
35.2	not assigned.unknown	LOC_Os03g19370.1	CPuORF4 - conserved peptide uORF-containing transcript
35.2	not assigned.unknown	LOC_Os07g15580.1	expressed protein
35.2	not assigned.unknown	LOC_Os11g39010.1	expressed protein
35.2	not assigned.unknown	LOC_Os03g36279.1	retrotransposon protein, Ty3-gypsy subclass
35.2	not assigned.unknown	LOC_Os03g08520.1	DUF581 domain containing protein
35.2	not assigned.unknown	LOC_Os08g35330.1	expressed protein
35.2	not assigned.unknown	LOC_Os03g52020.1	expressed protein
35.2	not assigned.unknown	LOC_Os08g37710.1	expressed protein
35.2	not assigned.unknown	LOC_Os01g38520.1	expressed protein
35.2	not assigned.unknown	LOC_Os01g48260.1	expressed protein
35.2	not assigned.unknown	LOC_Os10g39660.1	expressed protein
35.2	not assigned.unknown	LOC_Os09g39750.1	domain of unknown function DUF966 domain containing protein
35.2	not assigned.unknown	LOC_Os01g58310.1	expressed protein
35.2	not assigned.unknown	LOC_Os05g42100.1	expressed protein
35.2	not assigned.unknown	LOC_Os04g28360.1	expressed protein
35.2	not assigned.unknown	LOC_Os01g51310.1	expressed protein
35.2	not assigned.unknown	LOC_Os11g32290.1	3-5 exonuclease eri-1
35.2	not assigned.unknown	LOC_Os05g08890.1	transposable element protein, containing Pfam profile: PF03108, MuDR
35.2	not assigned.unknown	LOC_Os05g50100.1	expressed protein
35.2	not assigned.unknown	LOC_Os10g09760.1	expressed protein
35.2	not assigned.unknown	LOC_Os01g09870.1	expressed protein
35.2	not assigned.unknown	LOC_Os01g41530.1	OsFBL2 - F-box domain and LRR containing protein
35.2	not assigned.unknown	LOC_Os01g09770.1	expressed protein
35.2	not assigned.unknown	LOC_Os02g09990.1	expressed protein
35.2	not assigned.unknown	LOC_Os01g12190.1	expressed protein
35.2	not assigned.unknown	LOC_Os03g35894.1	retrotransposon, centromere-specific
35.2	not assigned.unknown	LOC_Os12g14650.1	transposon protein, CACTA, En/Spm sub-class
35.2	not assigned.unknown	LOC_Os03g18790.1	SAG20
35.2	not assigned.unknown	LOC_Os01g29330.1	expressed protein
35.2	not assigned.unknown	LOC_Os05g08830.1	expressed protein
35.2	not assigned.unknown	LOC_Os01g10640.1	expressed protein
35.2	not assigned.unknown	LOC_Os12g01410.1	expressed protein
35.2	not assigned.unknown	LOC_Os08g07620.1	expressed protein
35.2	not assigned.unknown	LOC_Os02g15290.1	VQ domain containing protein
35.2	not assigned.unknown	LOC_Os09g15860.1	hypothetical protein
35.2	not assigned.unknown	LOC_Os04g46210.1	transposon protein, Mariner sub-class
35.2	not assigned.unknown	LOC_Os06g04240.1	expressed protein
35.2	not assigned.unknown	LOC_Os01g48660.1	expressed protein
35.2	not assigned.unknown	LOC_Os10g13914.1	POEI27 - Pollen Ole e I allergen and extensin family protein precursor
35.2	not assigned.unknown	LOC_Os10g01240.1	VQ domain containing protein
35.2	not assigned.unknown	LOC_Os04g42940.1	expressed protein
35.2	not assigned.unknown	LOC_Os02g50110.1	expressed protein
35.2	not assigned.unknown	LOC_Os01g61960.1	GPR107 precursor
35.2	not assigned.unknown	LOC_Os12g10450.1	expressed protein
35.2	not assigned.unknown	LOC_Os09g32000.1	expressed protein
35.2	not assigned.unknown	LOC_Os03g61500.1	uncharacterized Cys-rich domain containing protein
35.2	not assigned.unknown	LOC_Os06g38140.1	retrotransposon protein, unclassified
35.2	not assigned.unknown	LOC_Os07g39190.1	expressed protein
35.2	not assigned.unknown	LOC_Os03g20600.1	expressed protein
35.2	not assigned.unknown	LOC_Os01g01870.1	helix-loop-helix DNA-binding domain containing protein
35.2	not assigned.unknown	LOC_Os02g41830.1	expressed protein
35.2	not assigned.unknown	LOC_Os04g45340.1	expressed protein
35.2	not assigned.unknown	LOC_Os03g15070.1	expressed protein
35.2	not assigned.unknown	LOC_Os01g14430.1	DNA binding protein
35.2	not assigned.unknown	LOC_Os06g20900.1	expressed protein
35.2	not assigned.unknown	LOC_Os08g10500.1	expressed protein
35.2	not assigned.unknown	LOC_Os06g46470.1	expressed protein
35.2	not assigned.unknown	LOC_Os01g61700.1	ATP-dependent Clp protease adaptor protein ClpS containing protein
35.2	not assigned.unknown	LOC_Os03g08940.1	expressed protein
35.2	not assigned.unknown	LOC_Os01g49154.1	expressed protein
35.2	not assigned.unknown	LOC_Os02g31867.1	expressed protein
35.2	not assigned.unknown	LOC_Os06g19110.1	cadmium tolerance factor
35.2	not assigned.unknown	LOC_Os04g10590.1	retrotransposon protein, unclassified
35.2	not assigned.unknown	LOC_Os10g28170.1	expressed protein
35.2	not assigned.unknown	LOC_Os06g47120.1	expressed protein
35.2	not assigned.unknown	LOC_Os08g37890.1	expressed protein
35.2	not assigned.unknown	LOC_Os01g25688.1	retrotransposon protein, Ty3-gypsy subclass
35.2	not assigned.unknown	LOC_Os03g51660.1	expressed protein
35.2	not assigned.unknown	LOC_Os04g42590.1	expressed protein
35.2	not assigned.unknown	LOC_Os03g12850.1	expressed protein
35.2	not assigned.unknown	LOC_Os09g27410.1	expressed protein
35.2	not assigned.unknown	LOC_Os08g31090.1	expressed protein
35.2	not assigned.unknown	LOC_Os01g19420.1	transposon protein, unclassified
35.2	not assigned.unknown	LOC_Os02g38890.1	expressed protein
35.2	not assigned.unknown	LOC_Os07g06750.1	VQ domain containing protein
35.2	not assigned.unknown	LOC_Os01g58500.1	expressed protein
35.2	not assigned.unknown	LOC_Os03g16410.1	expressed protein
35.2	not assigned.unknown	LOC_Os05g12630.1	expressed protein
35.2	not assigned.unknown	LOC_Os04g28980.1	expressed protein
35.2	not assigned.unknown	LOC_Os07g47960.1	basic helix-loop-helix domain containing protein
35.2	not assigned.unknown	LOC_Os09g17146.1	expressed protein
35.2	not assigned.unknown	LOC_Os09g31462.1	expressed protein
35.2	not assigned.unknown	LOC_Os11g43990.1	expressed protein
35.2	not assigned.unknown	LOC_Os06g47520.1	expressed protein
35.2	not assigned.unknown	LOC_Os07g39860.1	expressed protein
35.2	not assigned.unknown	LOC_Os06g04410.1	expressed protein
35.2	not assigned.unknown	LOC_Os06g33120.1	transposon protein, unclassified
35.2	not assigned.unknown	LOC_Os08g37680.1	expressed protein
35.2	not assigned.unknown	LOC_Os01g18375.1	hydrophobic protein
35.2	not assigned.unknown	LOC_Os10g03855.1	expressed protein
35.2	not assigned.unknown	LOC_Os03g53030.1	hypothetical protein
35.2	not assigned.unknown	LOC_Os07g33040.1	expressed protein
35.2	not assigned.unknown	LOC_Os01g28800.1	retrotransposon protein, unclassified
35.2	not assigned.unknown	LOC_Os09g31990.1	expressed protein
35.2	not assigned.unknown	LOC_Os02g37380.1	expressed protein
35.2	not assigned.unknown	LOC_Os06g49710.1	expressed protein
35.2	not assigned.unknown	LOC_Os09g07180.1	retrotransposon protein, unclassified
35.2	not assigned.unknown	LOC_Os06g12210.1	helix-loop-helix DNA-binding domain containing protein
35.2	not assigned.unknown	LOC_Os10g30719.1	MYB family transcription factor
35.2	not assigned.unknown	LOC_Os01g70340.1	expressed protein
35.2	not assigned.unknown	LOC_Os06g46580.1	expressed protein
35.2	not assigned.unknown	LOC_Os05g41050.1	expressed protein
35.2	not assigned.unknown	LOC_Os02g15380.1	transposon protein, Ac/Ds sub-class
35.2	not assigned.unknown	LOC_Os09g15680.1	caltractin
35.2	not assigned.unknown	LOC_Os02g11859.1	expressed protein
35.2	not assigned.unknown	LOC_Os08g07050.1	pentatricopeptide
35.2	not assigned.unknown	LOC_Os11g44200.1	hypothetical protein
35.2	not assigned.unknown	LOC_Os06g11760.1	expressed protein
35.2	not assigned.unknown	LOC_Os12g21760.1	RALFL25 - Rapid ALkalinization Factor RALF family protein precursor
35.2	not assigned.unknown	LOC_Os12g43580.1	expressed protein
35.2	not assigned.unknown	LOC_Os06g19360.1	cadmium tolerance factor
35.2	not assigned.unknown	LOC_Os05g12030.1	expressed protein
35.2	not assigned.unknown	LOC_Os09g37080.1	expressed protein
35.2	not assigned.unknown	LOC_Os10g08220.1	expressed protein
35.2	not assigned.unknown	LOC_Os08g32560.1	expressed protein
35.2	not assigned.unknown	LOC_Os03g43770.1	OsFBX97 - F-box domain containing protein
35.2	not assigned.unknown	LOC_Os01g47670.1	expressed protein
35.2	not assigned.unknown	LOC_Os03g07640.1	transposon protein, CACTA, En/Spm sub-class
35.2	not assigned.unknown	LOC_Os05g31970.1	expressed protein
35.2	not assigned.unknown	LOC_Os03g24100.1	expressed protein
35.2	not assigned.unknown	LOC_Os01g52540.1	B3 DNA binding domain containing protein
35.2	not assigned.unknown	LOC_Os12g27850.1	LGC1
35.2	not assigned.unknown	LOC_Os01g52900.1	expressed protein
35.2	not assigned.unknown	LOC_Os03g44070.1	transposon protein, CACTA, En/Spm sub-class
35.2	not assigned.unknown	LOC_Os08g08250.1	expressed protein
35.2	not assigned.unknown	LOC_Os06g11150.1	DUF1645 domain containing protein
35.2	not assigned.unknown	LOC_Os11g10470.1	expressed protein
35.2	not assigned.unknown	LOC_Os07g31530.1	retrotransposon protein, unclassified
35.2	not assigned.unknown	LOC_Os10g36360.1	expressed protein
35.2	not assigned.unknown	LOC_Os06g34970.1	expressed protein
35.2	not assigned.unknown	LOC_Os11g05950.1	expressed protein
35.2	not assigned.unknown	LOC_Os02g20960.1	hypothetical protein
35.2	not assigned.unknown	LOC_Os02g53410.1	expressed protein
35.2	not assigned.unknown	LOC_Os02g16280.1	retrotransposon protein, unclassified
35.2	not assigned.unknown	LOC_Os09g28780.1	expressed protein
35.2	not assigned.unknown	LOC_Os02g37360.1	expressed protein
35.2	not assigned.unknown	LOC_Os07g45370.1	expressed protein
35.2	not assigned.unknown	LOC_Os07g48170.1	nucleotidyltransferase
35.2	not assigned.unknown	LOC_Os02g13670.1	helix-loop-helix DNA-binding domain containing protein
35.2	not assigned.unknown	LOC_Os10g28160.1	expressed protein
35.2	not assigned.unknown	LOC_Os08g31850.1	expressed protein
35.2	not assigned.unknown	LOC_Os06g33970.1	VQ domain containing protein
35.2	not assigned.unknown	LOC_Os12g04690.1	embryogenesis transmembrane protein
35.2	not assigned.unknown	LOC_Os01g44120.1	expressed protein
35.2	not assigned.unknown	LOC_Os11g04830.1	embryogenesis transmembrane protein
35.2	not assigned.unknown	LOC_Os07g23860.1	expressed protein
35.2	not assigned.unknown	LOC_Os01g45250.1	DUF1645 domain containing protein
35.2	not assigned.unknown	LOC_Os09g36500.1	zinc finger, C3HC4 type domain containing protein
35.2	not assigned.unknown	LOC_Os08g07040.1	plant protein of unknown function domain containing protein
35.2	not assigned.unknown	LOC_Os08g42800.1	expressed protein
35.2	not assigned.unknown	LOC_Os02g15390.1	BED zinc finger family protein
35.2	not assigned.unknown	LOC_Os06g51360.1	lysM domain containing protein
35.2	not assigned.unknown	LOC_Os03g37960.1	acyl CoA binding protein
35.2	not assigned.unknown	LOC_Os01g53710.1	dual specificity protein phosphatase
35.2	not assigned.unknown	LOC_Os11g06100.1	carrier
35.2	not assigned.unknown	LOC_Os06g44250.1	haemolysin-III
35.2	not assigned.unknown	LOC_Os02g36530.1	expressed protein
35.2	not assigned.unknown	LOC_Os10g04020.1	OsFBX356 - F-box domain containing protein
35.2	not assigned.unknown	LOC_Os09g12630.1	expressed protein
35.2	not assigned.unknown	LOC_Os10g01310.1	expressed protein
35.2	not assigned.unknown	LOC_Os09g20320.1	heat shock protein DnaJ
35.2	not assigned.unknown	LOC_Os03g04740.1	expressed protein
35.2	not assigned.unknown	LOC_Os02g06990.1	expressed protein
35.2	not assigned.unknown	LOC_Os09g08700.1	expressed protein
35.2	not assigned.unknown	LOC_Os05g39350.1	PMR5
35.2	not assigned.unknown	LOC_Os05g43310.1	photosystem II reaction center W protein, chloroplast precursor
35.2	not assigned.unknown	LOC_Os04g48220.1	expressed protein
35.2	not assigned.unknown	LOC_Os01g18370.1	expressed protein
35.2	not assigned.unknown	LOC_Os07g46680.1	expressed protein
35.2	not assigned.unknown	LOC_Os03g45790.1	expressed protein
35.2	not assigned.unknown	LOC_Os08g42490.1	DC1 domain containing protein
35.2	not assigned.unknown	LOC_Os03g34230.1	expressed protein
35.2	not assigned.unknown	LOC_Os03g10300.1	haemolysin-III
35.2	not assigned.unknown	LOC_Os06g33200.1	expressed protein
35.2	not assigned.unknown	LOC_Os03g47280.1	VQ domain containing protein
35.2	not assigned.unknown	LOC_Os12g27920.1	expressed protein
35.2	not assigned.unknown	LOC_Os01g37810.1	expressed protein
35.2	not assigned.unknown	LOC_Os08g31070.1	expressed protein
35.2	not assigned.unknown	LOC_Os05g25920.1	expressed protein
35.2	not assigned.unknown	LOC_Os05g39270.1	retrotransposon protein, Ty3-gypsy subclass
