# Supplementary material for: Genome-Wide Transcriptome Analysis of Rice Seedlings after Seed Dressing with Paenibacillus yonginensis DCY84T and Silicon
Source: Int J Mol Sci. 2019 Nov 23;20(23):5883. doi: 10.3390/ijms20235883 (PMC6928808; doi:10.3390/ijms20235883)
Supplement: Supplementary file 1 [file ijms-20-05883-s001.zip › Table S7.xlsx]

## Sheet: Sheet1
Table S7. Primer sequences used for real-time RT-PCR analyses.
Primer name	Sequence (5' to 3')
LOC_Os01g22490 (Ubi5) F	GCACAAGCACAAGAAGGTGA
LOC_Os01g22490 (Ubi5) R	GCCTGCTGGTTGTAGACGTA
LOC_Os05g07010 F	GCGTGCTACTCAACTGATGA
LOC_Os05g07010 R	ATGATTCGCCACCTGATCCG
LOC_Os04g50940 F	ACAAGGTAGCGTTAGGAACG
LOC_Os04g50940 R	TGTCCTGTTGCCCATCCGTA
LOC_Os01g60490 F	CAGAGGCTGTCACATTGCAG
LOC_Os01g60490 R	CGTGGATTCTTTGAGCCAAG
LOC_Os04g37430 F	GTCATCGAGTCGGGCTTCAC
LOC_Os04g37430 R	TCGACGTGTACCTTCGGATG
LOC_Os06g03670 F	TGCAGTACCAGGACGACATG
LOC_Os06g03670 R	GTCGAAGTCCATGTTGCCGT
LOC_Os02g33000 F	ACGAGGCTCGTCTACGACAA
LOC_Os02g33000 R	AGGAGGTTCCCGATGTACGT
LOC_Os07g03770 F	TTCACCCACAGAATGCTGCT
LOC_Os07g03770 R	CTCATCAAACACGCCGATGA
LOC_Os01g61610 F	GGTGTACGTCAGGAAGAATG
LOC_Os01g61610 R	ATCCATGGATTAGCATGCCG
LOC_Os01g41240 F	AGATGCTCCGGATACTCGAC
LOC_Os01g41240 R	ATCGATGTCGCCCTTCACCT
LOC_Os04g49210 F	GATCAAATCCAGGCGCTGAG
LOC_Os04g49210 R	CGTAGTAGGCCTGGTACTTG
LOC_Os05g06670 F	ATGTGGAAGGGCTACAGGTG
LOC_Os05g06670 R	TGCAATTACCCTGTGCCGGA
LOC_Os10g23050 F	CACCACCTTGCATCTCAACG
LOC_Os10g23050 R	CCTGCATCCTCTCCAGAATC
LOC_Os05g27930 (OsDREB2b) F	TATCAGCATGCGAGTCCACT
LOC_Os05g27930 (OsDREB2b) R	TCATCATAGGTAACCGATTC
LOC_Os02g52780 (OsbZIP23) F	ATCGAGAAGGTTGTCGAGAG
LOC_Os02g52780 (OsbZIP23) R	ATCGTTCAGCTCCTTAAGTT
LOC_Os08g35240 (OsDERF1) F	GATGTCATTGACTGGTCATT
LOC_Os08g35240 (OsDERF1) R	TCTCCAAAGATCTACTGAGA
LOC_Os03g53020 (OsbHLH148) F	ACACAGACATCTCATGTGCA
LOC_Os03g53020 (OsbHLH148) R	AACAAGCTGCTTAAATCTTT
LOC_Os12g39400 (ZFP252) F	ATTTGGTGATTAGTCTTAGG
LOC_Os12g39400 (ZFP252) R	TCTGTAACTCCTATATCCAA
LOC_Os02g03410 (OsCPK4) F	AATAAGCTTGTCGGAGTTCC
LOC_Os02g03410 (OsCPK4) R	TGCTAAAAACTCAAGACACC
LOC_Os03g17700 (OsMAPK5) F	ATCACCATGGAAATGAGATC
LOC_Os03g17700 (OsMAPK5) R	ACCCTTTTATTCGAACATAG
LOC_Os01g73770 (OsDREB1F) F	ATGGACTGACATGTATACAC
LOC_Os01g73770 (OsDREB1F) R	TTAGTAGGATTGGCTGTGTA
LOC_Os06g03670 (OsDREB1C) F	GTTTTGAGCTCAACCAGCTT
LOC_Os06g03670 (OsDREB1C) R	AGAGAGCATAGCAATTATAC
